# Supplementary material for: Benthic biogeographic patterns in the southern Australian deep sea: Do historical museum records accord with recent systematic, but spatially limited, survey data?
Source: Ecol Evol. 2018 Nov 8;8(23):11423–33. doi: 10.1002/ece3.4565 (PMC6303719; doi:10.1002/ece3.4565)
Supplement: Supplementary file 2 [file ECE3-8-11423-s002.xlsx]

## Sheet: Sheet1
Supplementary Table 1: List of taxa used in biogeographic analysis of southern Australian deep sea fauna.
Taxon	Genus	Family	Class	Phylum	Number of geographic segments within which taxon occurred	Number of trawl survey transects on which taxon occurred
Abra	Abra	Semelidae	Bivalvia	Mollusca	1	0
Abra profundorum	Abra	Semelidae	Bivalvia	Mollusca	0	2
Abralia	Abralia	Enoploteuthidae	Cephalopoda	Mollusca	5	0
Abralia andamanica	Abralia	Enoploteuthidae	Cephalopoda	Mollusca	1	0
Abraliopsis	Abraliopsis	Enoploteuthidae	Cephalopoda	Mollusca	7	0
Abraliopsis gilchristi	Abraliopsis	Enoploteuthidae	Cephalopoda	Mollusca	16	0
Abraliopsis tui	Abraliopsis	Enoploteuthidae	Cephalopoda	Mollusca	7	0
Abyssarcturella panope	Abyssarcturella	Austrarcturellidae	Malacostraca	Arthropoda	1	0
Abyssianira bathyalis	Abyssianira	Paramunnidae	Malacostraca	Arthropoda	6	0
Abyssianira tasmaniensis	Abyssianira	Paramunnidae	Malacostraca	Arthropoda	2	0
Abyssothauma	Abyssothauma	Raphitomidae	Gastropoda	Mollusca	0	1
Acabaria	Acabaria	Melithaeidae	Anthozoa	Cnidaria	1	0
Acanella	Acanella	Isididae	Anthozoa	Cnidaria	4	1
Acanthaspidia drygalskii	Acanthaspidia	Acanthaspidiidae	Malacostraca	Arthropoda	2	0
Acanthella	Acanthella	Dictyonellidae	Demospongiae	Porifera	1	3
Acanthephyra	Acanthephyra	Acanthephyridae	Malacostraca	Arthropoda	0	1
Acanthephyra acutifrons	Acanthephyra	Acanthephyridae	Malacostraca	Arthropoda	0	1
Acanthephyra armata	Acanthephyra	Acanthephyridae	Malacostraca	Arthropoda	1	0
Acanthephyra brevirostris	Acanthephyra	Acanthephyridae	Malacostraca	Arthropoda	1	0
Acanthephyra curtirostris	Acanthephyra	Acanthephyridae	Malacostraca	Arthropoda	1	0
Acanthephyra pelagica	Acanthephyra	Acanthephyridae	Malacostraca	Arthropoda	5	0
Acanthephyra quadrispinosa	Acanthephyra	Acanthephyridae	Malacostraca	Arthropoda	20	3
Acanthephyra sica	Acanthephyra	Acanthephyridae	Malacostraca	Arthropoda	7	1
Acanthephyra smithi	Acanthephyra	Acanthephyridae	Malacostraca	Arthropoda	2	0
Acanthocope	Acanthocope	Munnopsidae	Malacostraca	Arthropoda	5	0
Acanthogorgia	Acanthogorgia	Acanthogorgiidae	Anthozoa	Cnidaria	2	0
Acanthomunna bettongia	Acanthomunna	Dendrotionidae	Malacostraca	Arthropoda	6	0
Acanthomunna lagorchestes	Acanthomunna	Dendrotionidae	Malacostraca	Arthropoda	2	0
Acanthomunna macropus	Acanthomunna	Dendrotionidae	Malacostraca	Arthropoda	2	0
Acanthomunna potorous	Acanthomunna	Dendrotionidae	Malacostraca	Arthropoda	2	0
Acanthonotozomatidae	Acanthonotozomatidae	Acanthonotozomatidae	Malacostraca	Arthropoda	1	0
Acanthonotozomopsis duplocoxa	Acanthonotozomopsis	Vicmusiidae	Malacostraca	Arthropoda	1	0
Acar squamosa	Acar	Arcidae	Bivalvia	Mollusca	2	0
Achelia assimilis	Achelia	Ammotheidae	Pycnogonida	Arthropoda	1	0
Achlyonice margitae	Achlyonice	Elpidiidae	Holothuroidea	Echinodermata	1	0
Aciculites	Aciculites	Scleritodermidae	Demospongiae	Porifera	1	0
Acidostoma merimbula	Acidostoma	Acidostomatidae	Malacostraca	Arthropoda	1	0
Acirsa	Acirsa	Epitoniidae	Gastropoda	Mollusca	2	0
Aclis	Aclis	Aclididae	Gastropoda	Mollusca	1	0
Actaea	Actaea	Xanthidae	Malacostraca	Arthropoda	1	0
Actaeomorpha	Actaeomorpha	Aethridae	Malacostraca	Arthropoda	2	0
Acteon fructuosus	Acteon	Acteonidae	Gastropoda	Mollusca	1	0
Acteonidae	Acteonidae	Acteonidae	Gastropoda	Mollusca	1	0
Actinauge	Actinauge	Hormathiidae	Anthozoa	Cnidaria	2	3
Actinauge verrillii	Actinauge	Hormathiidae	Anthozoa	Cnidaria	3	0
Actinernus	Actinernus	Actinernidae	Anthozoa	Cnidaria	0	1
Actinernus elongatus	Actinernus	Actinernidae	Anthozoa	Cnidaria	1	0
Actiniidae	Actiniidae	Actiniidae	Anthozoa	Cnidaria	0	1
Actinopyga mauritiana	Actinopyga	Holothuriidae	Holothuroidea	Echinodermata	1	0
Actinoscyphia	Actinoscyphia	Actinoscyphiidae	Anthozoa	Cnidaria	0	1
Actinoscyphia plebeia	Actinoscyphia	Actinoscyphiidae	Anthozoa	Cnidaria	2	0
Actinostolidae	Actinostolidae	Actinostolidae	Anthozoa	Cnidaria	3	2
Acutiserolis	Acutiserolis	Serolidae	Malacostraca	Arthropoda	1	1
Adacnarca squamea	Adacnarca	Philobryidae	Bivalvia	Mollusca	4	0
Adelphotectonica reevei	Adelphotectonica	Architectonicidae	Gastropoda	Mollusca	3	0
Adeona	Adeona	Adeonidae	Gymnolaemata	Bryozoa	1	0
Adeonella	Adeonella	Adeonellidae	Gymnolaemata	Bryozoa	3	0
Adeonellopsis	Adeonellopsis	Adeonidae	Gymnolaemata	Bryozoa	0	1
Adeonidae	Adeonidae	Adeonidae	Gymnolaemata	Bryozoa	2	1
Adipicola longissima	Adipicola	Mytilidae	Bivalvia	Mollusca	1	0
Aega	Aega	Aegidae	Malacostraca	Arthropoda	5	0
Aega angustata	Aega	Aegidae	Malacostraca	Arthropoda	1	0
Aega monophthalma	Aega	Aegidae	Malacostraca	Arthropoda	3	0
Aega stevelowei	Aega	Aegidae	Malacostraca	Arthropoda	1	0
Aegaeon lacazei	Aegaeon	Crangonidae	Malacostraca	Arthropoda	5	3
Aegapheles alazon	Aegapheles	Aegidae	Malacostraca	Arthropoda	2	0
Aegapheles birubi	Aegapheles	Aegidae	Malacostraca	Arthropoda	3	0
Aegapheles warna	Aegapheles	Aegidae	Malacostraca	Arthropoda	1	0
Aegidae	Aegidae	Aegidae	Malacostraca	Arthropoda	2	0
Aegiochus	Aegiochus	Aegidae	Malacostraca	Arthropoda	0	1
Aegiochus beri	Aegiochus	Aegidae	Malacostraca	Arthropoda	2	2
Aegiochus coroo	Aegiochus	Aegidae	Malacostraca	Arthropoda	2	0
Aegiochus nohinohi	Aegiochus	Aegidae	Malacostraca	Arthropoda	1	0
Aegiochus piihuka	Aegiochus	Aegidae	Malacostraca	Arthropoda	2	0
Aegiochus tara	Aegiochus	Aegidae	Malacostraca	Arthropoda	1	0
Aenigmathura lactanea	Aenigmathura	Leptanthuridae	Malacostraca	Arthropoda	1	0
Aetea	Aetea	Aeteidae	Gymnolaemata	Bryozoa	1	0
Africotriton carinapex	Africotriton	Cancellariidae	Gastropoda	Mollusca	1	0
Agatha	Agatha	Pyramidellidae	Gastropoda	Mollusca	1	0
Agathotanais spinipoda	Agathotanais	Agathotanaidae	Malacostraca	Arthropoda	3	0
Agelas	Agelas	Agelasidae	Demospongiae	Porifera	1	0
Aglantha elongata	Aglantha	Rhopalonematidae	Hydrozoa	Cnidaria	1	0
Aglaophenia	Aglaophenia	Aglaopheniidae	Hydrozoa	Cnidaria	0	1
Aglaophenia billardi	Aglaophenia	Aglaopheniidae	Hydrozoa	Cnidaria	1	0
Agnewia tritoniformis	Agnewia	Muricidae	Gastropoda	Mollusca	1	0
Agononida	Agononida	Munididae	Malacostraca	Arthropoda	1	0
Agononida eminens	Agononida	Munididae	Malacostraca	Arthropoda	2	0
Agononida incerta	Agononida	Munididae	Malacostraca	Arthropoda	1	0
Agononida indocerta	Agononida	Munididae	Malacostraca	Arthropoda	1	0
Agononida marini	Agononida	Munididae	Malacostraca	Arthropoda	4	0
Agononida pilosimanus	Agononida	Munididae	Malacostraca	Arthropoda	1	0
Agononida procera	Agononida	Munididae	Malacostraca	Arthropoda	3	0
Agononida rubrizonata	Agononida	Munididae	Malacostraca	Arthropoda	1	0
Agononida squamosa	Agononida	Munididae	Malacostraca	Arthropoda	4	0
Akibumia orientalis	Akibumia	Laubierinidae	Gastropoda	Mollusca	1	0
Alaginella	Alaginella	Marginellidae	Gastropoda	Mollusca	1	0
Alaginella borda	Alaginella	Marginellidae	Gastropoda	Mollusca	2	0
Alaginella brazieri	Alaginella	Marginellidae	Gastropoda	Mollusca	9	0
Alaginella carinata	Alaginella	Marginellidae	Gastropoda	Mollusca	10	0
Alaginella gatliffi	Alaginella	Marginellidae	Gastropoda	Mollusca	3	0
Alaginella geminata	Alaginella	Marginellidae	Gastropoda	Mollusca	3	0
Alaginella malina	Alaginella	Marginellidae	Gastropoda	Mollusca	5	0
Alaginella ochracea	Alaginella	Marginellidae	Gastropoda	Mollusca	13	0
Alaginella vercoi	Alaginella	Marginellidae	Gastropoda	Mollusca	6	0
Alainopasiphaea australis	Alainopasiphaea	Pasiphaeidae	Malacostraca	Arthropoda	8	0
Alcyonidium	Alcyonidium	Alcyonidiidae	Gymnolaemata	Bryozoa	2	0
Alcyoniidae	Alcyoniidae	Alcyoniidae	Anthozoa	Cnidaria	2	0
Alcyonium	Alcyonium	Alcyoniidae	Anthozoa	Cnidaria	1	0
Aldrovandia affinis	Aldrovandia	Halosauridae	Actinopteri	Chordata	2	0
Aldrovandia phalacra	Aldrovandia	Halosauridae	Actinopteri	Chordata	0	4
Alepocephalidae	Alepocephalidae	Alepocephalidae	Actinopteri	Chordata	1	3
Alepocephalus	Alepocephalus	Alepocephalidae	Actinopteri	Chordata	0	1
Alepocephalus antipodianus	Alepocephalus	Alepocephalidae	Actinopteri	Chordata	7	0
Alepocephalus australis	Alepocephalus	Alepocephalidae	Actinopteri	Chordata	4	0
Alepocephalus longiceps	Alepocephalus	Alepocephalidae	Actinopteri	Chordata	1	0
Alepocephalus productus	Alepocephalus	Alepocephalidae	Actinopteri	Chordata	0	1
Aliculastrum cylindricum	Aliculastrum	Haminoeidae	Gastropoda	Mollusca	1	0
Allocyttus niger	Allocyttus	Oreosomatidae	Actinopteri	Chordata	1	0
Allocyttus verrucosus	Allocyttus	Oreosomatidae	Actinopteri	Chordata	7	4
Allodiastylis	Allodiastylis	Gynodiastylidae	Malacostraca	Arthropoda	1	0
Allodiastylis acanthodes	Allodiastylis	Gynodiastylidae	Malacostraca	Arthropoda	5	0
Allodiastylis cretata	Allodiastylis	Gynodiastylidae	Malacostraca	Arthropoda	1	0
Allodiastylis hirtipes	Allodiastylis	Gynodiastylidae	Malacostraca	Arthropoda	1	0
Allodiastylis johnstoni	Allodiastylis	Gynodiastylidae	Malacostraca	Arthropoda	4	0
Allodiastylis tenuipes	Allodiastylis	Gynodiastylidae	Malacostraca	Arthropoda	2	0
Allogramma	Allogramma	Lyonsiellidae	Bivalvia	Mollusca	0	1
Alloiodoris	Alloiodoris	Discodorididae	Gastropoda	Mollusca	1	0
Allosergestes sargassi	Allosergestes	Sergestidae	Malacostraca	Arthropoda	0	1
Alora	Alora	Epitoniidae	Gastropoda	Mollusca	1	0
Alpheidae	Alpheidae	Alpheidae	Malacostraca	Arthropoda	1	0
Alpheopsis trispinosa	Alpheopsis	Alpheidae	Malacostraca	Arthropoda	1	0
Alpheus parasocialis	Alpheus	Alpheidae	Malacostraca	Arthropoda	2	0
Alpheus richardsoni	Alpheus	Alpheidae	Malacostraca	Arthropoda	1	0
Alvania	Alvania	Rissoidae	Gastropoda	Mollusca	6	0
Alvania filocincta	Alvania	Rissoidae	Gastropoda	Mollusca	2	0
Alvania suprasculpta	Alvania	Rissoidae	Gastropoda	Mollusca	3	0
Alvania verconiana	Alvania	Rissoidae	Gastropoda	Mollusca	3	0
Amaea	Amaea	Epitoniidae	Gastropoda	Mollusca	5	1
Amakusanthura	Amakusanthura	Anthuridae	Malacostraca	Arthropoda	1	0
Amalda	Amalda	Olividae	Gastropoda	Mollusca	4	0
Amalda albanyensis	Amalda	Olividae	Gastropoda	Mollusca	1	0
Amalda nitidanosum	Amalda	Olividae	Gastropoda	Mollusca	1	0
Amalda petterdi	Amalda	Olividae	Gastropoda	Mollusca	17	0
Amalda tenuis	Amalda	Olividae	Gastropoda	Mollusca	1	0
Amaryllis	Amaryllis	Amaryllididae	Malacostraca	Arthropoda	2	0
Amaryllis croca	Amaryllis	Amaryllididae	Malacostraca	Arthropoda	1	0
Amaryllis kamata	Amaryllis	Amaryllididae	Malacostraca	Arthropoda	3	0
Amaryllis macrophthalma	Amaryllis	Amaryllididae	Malacostraca	Arthropoda	2	0
Amaryllis olinda	Amaryllis	Amaryllididae	Malacostraca	Arthropoda	1	0
Amaryllis philatelica	Amaryllis	Amaryllididae	Malacostraca	Arthropoda	1	0
Amastigia texta	Amastigia	Candidae	Gymnolaemata	Bryozoa	1	0
Amathia	Amathia	Vesiculariidae	Gymnolaemata	Bryozoa	1	0
Amathia crispa	Amathia	Vesiculariidae	Gymnolaemata	Bryozoa	1	0
Amathillopsis	Amathillopsis	Amathillopsidae	Malacostraca	Arthropoda	3	0
Ambicholestes	Ambicholestes	Ischyroceridae	Malacostraca	Arthropoda	2	0
Amblychilepas	Amblychilepas	Fissurellidae	Gastropoda	Mollusca	1	0
Ammotheidae	Ammotheidae	Ammotheidae	Pycnogonida	Arthropoda	4	0
Ammothella	Ammothella	Ammotheidae	Pycnogonida	Arthropoda	3	0
Amoria	Amoria	Volutidae	Gastropoda	Mollusca	2	0
Amoria molleri	Amoria	Volutidae	Gastropoda	Mollusca	2	0
Amoria undulata	Amoria	Volutidae	Gastropoda	Mollusca	14	0
Ampelisca	Ampelisca	Ampeliscidae	Malacostraca	Arthropoda	1	0
Ampelisca australis	Ampelisca	Ampeliscidae	Malacostraca	Arthropoda	1	0
Ampelisca bidura	Ampelisca	Ampeliscidae	Malacostraca	Arthropoda	1	0
Ampelisca calooma	Ampelisca	Ampeliscidae	Malacostraca	Arthropoda	1	0
Ampeliscidae	Ampeliscidae	Ampeliscidae	Malacostraca	Arthropoda	5	0
Amperima furcata	Amperima	Elpidiidae	Holothuroidea	Echinodermata	2	0
Amphianthus	Amphianthus	Hormathiidae	Anthozoa	Cnidaria	0	3
Amphicyclus mortenseni	Amphicyclus	Cucumariidae	Holothuroidea	Echinodermata	2	0
Amphilimna transacta	Amphilimna	Amphiuridae	Ophiuroidea	Echinodermata	2	0
Amphilochidae	Amphilochidae	Amphilochidae	Malacostraca	Arthropoda	5	0
Amphimedon	Amphimedon	Niphatidae	Demospongiae	Porifera	0	1
Amphiophiura distincta	Amphiophiura	Ophiuridae	Ophiuroidea	Echinodermata	2	5
Amphiophiura laudata	Amphiophiura	Ophiuridae	Ophiuroidea	Echinodermata	2	0
Amphiophiura turgida	Amphiophiura	Ophiuridae	Ophiuroidea	Echinodermata	1	0
Amphiophiura urbana	Amphiophiura	Ophiuridae	Ophiuroidea	Echinodermata	13	5
Amphioplus	Amphioplus	Amphiuridae	Ophiuroidea	Echinodermata	11	0
Amphipholis squamata	Amphipholis	Amphiuridae	Ophiuroidea	Echinodermata	11	0
Amphissa	Amphissa	Columbellidae	Gastropoda	Mollusca	1	0
Amphitretus pelagicus	Amphitretus	Amphitretidae	Cephalopoda	Mollusca	1	0
Amphiura	Amphiura	Amphiuridae	Ophiuroidea	Echinodermata	12	0
Amphiura latisquama	Amphiura	Amphiuridae	Ophiuroidea	Echinodermata	6	0
Amphiura magellanica	Amphiura	Amphiuridae	Ophiuroidea	Echinodermata	7	0
Amphiuridae	Amphiuridae	Amphiuridae	Ophiuroidea	Echinodermata	1	0
Amygdalum	Amygdalum	Mytilidae	Bivalvia	Mollusca	3	0
Amygdalum lineum	Amygdalum	Mytilidae	Bivalvia	Mollusca	2	0
Anachis atkinsoni	Anachis	Columbellidae	Gastropoda	Mollusca	1	0
Ananthura billarderia	Ananthura	Antheluridae	Malacostraca	Arthropoda	1	0
Anarthruridae	Anarthruridae	Anarthruridae	Malacostraca	Arthropoda	2	0
Anasterias	Anasterias	Asteriidae	Asteroidea	Echinodermata	1	0
Anatoma	Anatoma	Anatomidae	Gastropoda	Mollusca	5	0
Anatoma australis	Anatoma	Anatomidae	Gastropoda	Mollusca	7	0
Anatoma finlayi	Anatoma	Anatomidae	Gastropoda	Mollusca	1	0
Anatoma gunteri	Anatoma	Anatomidae	Gastropoda	Mollusca	3	0
Anatoma japonica	Anatoma	Anatomidae	Gastropoda	Mollusca	2	0
Anatoma philippinica	Anatoma	Anatomidae	Gastropoda	Mollusca	1	0
Anatoma tobeyoides	Anatoma	Anatomidae	Gastropoda	Mollusca	5	0
Anatrophon sarmentosus	Anatrophon	Muricidae	Gastropoda	Mollusca	1	0
Anchialina	Anchialina	Mysidae	Malacostraca	Arthropoda	1	0
Anchisquilloides mcneilli	Anchisquilloides	Squillidae	Malacostraca	Arthropoda	1	3
Anchylomera blossevillei	Anchylomera	Phrosinidae	Malacostraca	Arthropoda	2	0
Ancistrobasis	Ancistrobasis	Seguenziidae	Gastropoda	Mollusca	8	0
Ancistrocheirus	Ancistrocheirus	Ancistrocheiridae	Cephalopoda	Mollusca	3	0
Ancistrocheirus lesueuri	Ancistrocheirus	Ancistrocheiridae	Cephalopoda	Mollusca	2	0
Ancistroteuthis	Ancistroteuthis	Onychoteuthidae	Cephalopoda	Mollusca	1	0
Ancorina	Ancorina	Ancorinidae	Demospongiae	Porifera	1	0
Ancorinidae	Ancorinidae	Ancorinidae	Demospongiae	Porifera	0	2
Andaniexis	Andaniexis	Stegocephalidae	Malacostraca	Arthropoda	1	0
Andaniexis elinae	Andaniexis	Stegocephalidae	Malacostraca	Arthropoda	5	0
Andaniotes	Andaniotes	Stegocephalidae	Malacostraca	Arthropoda	1	0
Andaniotes abyssorum	Andaniotes	Stegocephalidae	Malacostraca	Arthropoda	3	0
Andaniotes lowryi	Andaniotes	Stegocephalidae	Malacostraca	Arthropoda	1	0
Andaniotes poorei	Andaniotes	Stegocephalidae	Malacostraca	Arthropoda	1	0
Anguilla reinhardtii	Anguilla	Anguillidae	Actinopteri	Chordata	1	0
Anguilliformes	Anguilliformes	Anguilliformes	Actinopteri	Chordata	1	0
Aniculus	Aniculus	Diogenidae	Malacostraca	Arthropoda	2	0
Anoplodactylus	Anoplodactylus	Phoxichilidiidae	Pycnogonida	Arthropoda	9	0
Anoplodactylus typhloides	Anoplodactylus	Phoxichilidiidae	Pycnogonida	Arthropoda	2	0
Anoplogaster cornuta	Anoplogaster	Anoplogastridae	Actinopteri	Chordata	5	0
Anoropallene valida	Anoropallene	Callipallenidae	Pycnogonida	Arthropoda	1	0
Antalis longitrorsa	Antalis	Dentaliidae	Scaphopoda	Mollusca	1	0
Antarcturus	Antarcturus	Antarcturidae	Malacostraca	Arthropoda	4	1
Antarctus mawsoni	Antarctus	Scyllaridae	Malacostraca	Arthropoda	7	3
Antedonidae	Antedonidae	Antedonidae	Crinoidea	Echinodermata	2	0
Anthemiphyllia dentata	Anthemiphyllia	Anthemiphylliidae	Anthozoa	Cnidaria	1	1
Anthemiphyllia macrolobata	Anthemiphyllia	Anthemiphylliidae	Anthozoa	Cnidaria	1	0
Anthomastus	Anthomastus	Alcyoniidae	Anthozoa	Cnidaria	5	1
Anthoptilum	Anthoptilum	Anthoptilidae	Anthozoa	Cnidaria	1	2
Anthoptilum grandiflorum	Anthoptilum	Anthoptilidae	Anthozoa	Cnidaria	8	2
Anthoptilum murrayi	Anthoptilum	Anthoptilidae	Anthozoa	Cnidaria	0	1
Anthuridae	Anthuridae	Anthuridae	Malacostraca	Arthropoda	1	0
Antigonia rhomboidea	Antigonia	Caproidae	Actinopteri	Chordata	1	0
Antigonia rubescens	Antigonia	Caproidae	Actinopteri	Chordata	1	0
Antigonia rubicunda	Antigonia	Caproidae	Actinopteri	Chordata	1	0
Antillophos naucratoros	Antillophos	Nassariidae	Gastropoda	Mollusca	1	0
Antimora	Antimora	Moridae	Actinopteri	Chordata	1	0
Antimora rostrata	Antimora	Moridae	Actinopteri	Chordata	8	5
Antipodocottus	Antipodocottus	Cottidae	Actinopteri	Chordata	1	0
Antipodocottus elegans	Antipodocottus	Cottidae	Actinopteri	Chordata	4	1
Antipodocottus galatheae	Antipodocottus	Cottidae	Actinopteri	Chordata	1	0
Antisabia erma	Antisabia	Hipponicidae	Gastropoda	Mollusca	1	0
Aoridae	Aoridae	Aoridae	Malacostraca	Arthropoda	1	0
Apanthura	Apanthura	Anthuridae	Malacostraca	Arthropoda	2	0
Apanthuroides	Apanthuroides	Anthuridae	Malacostraca	Arthropoda	3	0
Aphanopus capricornis	Aphanopus	Trichiuridae	Actinopteri	Chordata	1	0
Aphorme	Aphanopus	Trichiuridae	Actinopteri	Chordata	0	1
Aphroceras	Aphorme	Rossellidae	Hexactinellida	Porifera	0	1
Aphyonus gelatinosus	Aphyonus	Aphyonidae	Actinopteri	Chordata	2	0
Apispiralia albocincta	Apispiralia	Mangeliidae	Gastropoda	Mollusca	1	0
Aplysina	Aplysina	Aplysinidae	Demospongiae	Porifera	2	1
Aplysinopsis	Aplysinopsis	Thorectidae	Demospongiae	Porifera	0	2
Apocuma australiensis	Apocuma	Bodotriidae	Malacostraca	Arthropoda	1	0
Apocuma poorei	Apocuma	Bodotriidae	Malacostraca	Arthropoda	2	0
Apogonidae	Apogonidae	Apogonidae	Actinopteri	Chordata	1	0
Apogonops anomalus	Apogonops	Acropomatidae	Actinopteri	Chordata	3	3
Aporocidaris milleri	Aporocidaris	Ctenocidaridae	Echinoidea	Echinodermata	2	0
Apristurus	Apristurus	Pentanchidae	Elasmobranchii	Chordata	2	0
Apristurus ampliceps	Apristurus	Pentanchidae	Elasmobranchii	Chordata	3	0
Apristurus australis	Apristurus	Pentanchidae	Elasmobranchii	Chordata	17	0
Apristurus melanoasper	Apristurus	Pentanchidae	Elasmobranchii	Chordata	7	0
Apristurus pinguis	Apristurus	Pentanchidae	Elasmobranchii	Chordata	4	0
Apristurus platyrhynchus	Apristurus	Pentanchidae	Elasmobranchii	Chordata	10	0
Apristurus sinensis	Apristurus	Pentanchidae	Elasmobranchii	Chordata	8	0
Apseudes	Apseudes	Apseudidae	Malacostraca	Arthropoda	1	0
Apseudidae	Apseudidae	Apseudidae	Malacostraca	Arthropoda	4	0
Apseudomorpha	Apseudomorpha	Metapseudidae	Malacostraca	Arthropoda	2	0
Aptychotrema	Aptychotrema	Rhinobatidae	Elasmobranchii	Chordata	1	0
Arachnopusia	Arachnopusia	Arachnopusiidae	Gymnolaemata	Bryozoa	1	0
Arachnopusia acanthoceros	Arachnopusia	Arachnopusiidae	Gymnolaemata	Bryozoa	1	0
Arachnopusia ajax	Arachnopusia	Arachnopusiidae	Gymnolaemata	Bryozoa	1	0
Araeosoma	Araeosoma	Echinothuriidae	Echinoidea	Echinodermata	1	0
Araeosoma alternatum	Araeosoma	Echinothuriidae	Echinoidea	Echinodermata	2	0
Araeosoma anatirostrum	Araeosoma	Echinothuriidae	Echinoidea	Echinodermata	1	0
Araeosoma bidentatum	Araeosoma	Echinothuriidae	Echinoidea	Echinodermata	1	0
Araeosoma migratum	Araeosoma	Echinothuriidae	Echinoidea	Echinodermata	2	0
Araeosoma owstoni	Araeosoma	Echinothuriidae	Echinoidea	Echinodermata	1	0
Araeosoma thetidis	Araeosoma	Echinothuriidae	Echinoidea	Echinodermata	2	0
Archimediella dirkhartogensis	Archimediella	Turritellidae	Gastropoda	Mollusca	1	0
Archiminolia	Archiminolia	Solariellidae	Gastropoda	Mollusca	0	1
Archiminolia oleacea	Archiminolia	Solariellidae	Gastropoda	Mollusca	1	0
Architeuthis dux	Architeuthis	Architeuthidae	Cephalopoda	Mollusca	1	0
Arcturidae	Arcturidae	Arcturidae	Malacostraca	Arthropoda	12	0
Arcturus	Arcturus	Arcturidae	Malacostraca	Arthropoda	2	0
Argentina	Argentina	Argentinidae	Actinopteri	Chordata	3	0
Argentina australiae	Argentina	Argentinidae	Actinopteri	Chordata	1	2
Argentinidae	Argentinidae	Argentinidae	Actinopteri	Chordata	2	0
Argonauta	Argonauta	Argonautidae	Cephalopoda	Mollusca	3	0
Argonauta nodosus	Argonauta	Argonautidae	Cephalopoda	Mollusca	1	0
Argyripnus iridescens	Argyripnus	Sternoptychidae	Actinopteri	Chordata	1	0
Argyropelecus	Argyropelecus	Sternoptychidae	Actinopteri	Chordata	1	0
Argyropelecus aculeatus	Argyropelecus	Sternoptychidae	Actinopteri	Chordata	10	0
Argyropelecus gigas	Argyropelecus	Sternoptychidae	Actinopteri	Chordata	4	0
Argyropelecus hemigymnus	Argyropelecus	Sternoptychidae	Actinopteri	Chordata	5	0
Argyropeza	Argyropeza	Cerithiidae	Gastropoda	Mollusca	3	0
Argyropeza izekiana	Argyropeza	Cerithiidae	Gastropoda	Mollusca	1	0
Ariomma luridum	Ariomma	Ariommatidae	Actinopteri	Chordata	1	0
Aristaeomorpha foliacea	Aristaeomorpha	Aristeidae	Malacostraca	Arthropoda	17	0
Aristaeopsis edwardsiana	Aristaeopsis	Aristeidae	Malacostraca	Arthropoda	10	0
Aristeidae	Aristeidae	Aristeidae	Malacostraca	Arthropoda	1	0
Aristeus	Aristeus	Aristeidae	Malacostraca	Arthropoda	2	0
Aristeus mabahissae	Aristeus	Aristeidae	Malacostraca	Arthropoda	8	0
Aristeus semidentatus	Aristeus	Aristeidae	Malacostraca	Arthropoda	5	0
Aristeus virilis	Aristeus	Aristeidae	Malacostraca	Arthropoda	8	0
Aristias eden	Aristias	Aristiidae	Malacostraca	Arthropoda	4	0
Aristias gomoni	Aristias	Aristiidae	Malacostraca	Arthropoda	2	0
Aristias nowra	Aristias	Aristiidae	Malacostraca	Arthropoda	1	0
Aristias poorei	Aristias	Aristiidae	Malacostraca	Arthropoda	2	0
Aristiidae	Aristiidae	Aristiidae	Malacostraca	Arthropoda	1	0
Armina	Armina	Arminidae	Gastropoda	Mollusca	0	2
Aroui hamatopodus	Aroui	Scopelocheiridae	Malacostraca	Arthropoda	4	0
Arthuria	Arthuria	Clathrinidae	Calcarea	Porifera	0	1
Arxellia	Arxellia	Solariellidae	Gastropoda	Mollusca	1	0
Ascaltis	Ascaltis	Leucascidae	Calcarea	Porifera	0	2
Ascandra	Ascandra	Leucaltidae	Calcarea	Porifera	1	0
Ascoleucetta	Ascoleucetta	Leucascidae	Calcarea	Porifera	0	5
Ascoleucetta compressa	Ascoleucetta	Leucascidae	Calcarea	Porifera	0	3
Ascorhynchus	Ascorhynchus	Ascorhynchidae	Pycnogonida	Arthropoda	7	0
Ascorhynchus longicollis	Ascorhynchus	Ascorhynchidae	Pycnogonida	Arthropoda	1	0
Asperdaphne	Asperdaphne	Raphitomidae	Gastropoda	Mollusca	0	1
Asperdaphne vestalis	Asperdaphne	Raphitomidae	Gastropoda	Mollusca	1	0
Aspidodiadema	Aspidodiadema	Aspidodiadematidae	Echinoidea	Echinodermata	1	0
Aspidodiadema tonsum	Aspidodiadema	Aspidodiadematidae	Echinoidea	Echinodermata	1	0
Aspidosiphon	Aspidosiphon	Aspidosiphonidae	Phascolosomatidea	Sipuncula	2	0
Asquamiceps hjorti	Asquamiceps	Alepocephalidae	Actinopteri	Chordata	5	0
Astele	Astele	Calliostomatidae	Gastropoda	Mollusca	2	0
Astele armillata	Astele	Calliostomatidae	Gastropoda	Mollusca	1	0
Asteriidae	Asteriidae	Asteriidae	Asteroidea	Echinodermata	3	0
Asterodiscides truncatus	Asterodiscides	Asterodiscididae	Asteroidea	Echinodermata	2	1
Asteronyx loveni	Asteronyx	Asteronychidae	Ophiuroidea	Echinodermata	15	0
Asteropus	Asteropus	Ancorinidae	Demospongiae	Porifera	1	1
Asteroschema	Asteroschema	Asteroschematidae	Ophiuroidea	Echinodermata	1	0
Asteroschema salix	Asteroschema	Asteroschematidae	Ophiuroidea	Echinodermata	1	0
Asteroschematidae	Asteroschematidae	Asteroschematidae	Ophiuroidea	Echinodermata	0	1
Astroceras pleiades	Astroceras	Euryalidae	Ophiuroidea	Echinodermata	1	0
Astrodia tenuispina	Astrodia	Asteronychidae	Ophiuroidea	Echinodermata	4	2
Astromesites	Astromesites	Astropectinidae	Asteroidea	Echinodermata	1	0
Astromesites compactus	Astromesites	Astropectinidae	Asteroidea	Echinodermata	7	0
Astronesthes	Astronesthes	Stomiidae	Actinopteri	Chordata	1	0
Astronesthes boulengeri	Astronesthes	Stomiidae	Actinopteri	Chordata	5	0
Astronesthes ijimai	Astronesthes	Stomiidae	Actinopteri	Chordata	1	0
Astronesthes indicus	Astronesthes	Stomiidae	Actinopteri	Chordata	4	0
Astronesthes indopacificus	Astronesthes	Stomiidae	Actinopteri	Chordata	3	0
Astronesthinae	Astronesthinae	Stomiidae	Actinopteri	Chordata	3	0
Astropecten	Astropecten	Astropectinidae	Asteroidea	Echinodermata	2	1
Astropecten tasmanicus	Astropecten	Astropectinidae	Asteroidea	Echinodermata	2	0
Astropectinidae	Astropectinidae	Astropectinidae	Asteroidea	Echinodermata	3	0
Astrosierra amblyconus	Astrosierra	Gorgonocephalidae	Ophiuroidea	Echinodermata	1	0
Astrothorax waitei	Astrothorax	Gorgonocephalidae	Ophiuroidea	Echinodermata	6	0
Astrothrombus	Astrothrombus	Gorgonocephalidae	Ophiuroidea	Echinodermata	1	0
Astrothrombus rugosus	Astrothrombus	Gorgonocephalidae	Ophiuroidea	Echinodermata	2	0
Astrurus	Astrurus	Munnidae	Malacostraca	Arthropoda	4	0
Astrurus ornatus	Astrurus	Munnidae	Malacostraca	Arthropoda	1	0
Asymbolus rubiginosus	Asymbolus	Pentanchidae	Elasmobranchii	Chordata	3	0
Ataxocerithium	Ataxocerithium	Newtoniellidae	Gastropoda	Mollusca	1	1
Ataxocerithium eximium	Ataxocerithium	Newtoniellidae	Gastropoda	Mollusca	12	0
Ataxocerithium serotinum	Ataxocerithium	Newtoniellidae	Gastropoda	Mollusca	2	0
Ateleopus	Ateleopus	Ateleopodidae	Actinopteri	Chordata	7	0
Atlanta	Atlanta	Atlantidae	Gastropoda	Mollusca	16	0
Atlanta gaudichaudi	Atlanta	Atlantidae	Gastropoda	Mollusca	1	0
Atlanta helicinoidea	Atlanta	Atlantidae	Gastropoda	Mollusca	1	0
Atlanta lesueurii	Atlanta	Atlantidae	Gastropoda	Mollusca	1	0
Atlanta peronii	Atlanta	Atlantidae	Gastropoda	Mollusca	1	0
Atlanta plana	Atlanta	Atlantidae	Gastropoda	Mollusca	1	0
Atlanta turriculata	Atlanta	Atlantidae	Gastropoda	Mollusca	1	0
Atlantidae	Atlantidae	Atlantidae	Gastropoda	Mollusca	1	0
Atolla	Atolla	Atollidae	Scyphozoa	Cnidaria	5	1
Atolla vanhoeffeni	Atolla	Atollidae	Scyphozoa	Cnidaria	1	0
Atolla wyvillei	Atolla	Atollidae	Scyphozoa	Cnidaria	2	1
Atollidae	Atolla	Atollidae	Scyphozoa	Cnidaria	0	1
Attenuata integella	Attenuata	Lironobidae	Gastropoda	Mollusca	3	0
Auletta	Auletta	Axinellidae	Demospongiae	Porifera	0	1
Aulocyathus	Aulocyathus	Caryophylliidae	Anthozoa	Cnidaria	3	0
Aulocyathus recidivus	Aulocyathus	Caryophylliidae	Anthozoa	Cnidaria	3	0
Aulospongus	Aulospongus	Raspailiidae	Demospongiae	Porifera	0	1
Aulotrachichthys novaezelandicus	Aulotrachichthys	Trachichthyidae	Actinopteri	Chordata	4	0
Australaria australasia	Australaria	Fasciolariidae	Gastropoda	Mollusca	17	0
Australocaris pinjarup	Australocaris	Axiidae	Malacostraca	Arthropoda	1	0
Austrarcturella brychia	Austrarcturella	Austrarcturellidae	Malacostraca	Arthropoda	8	0
Austrarcturella macrokola	Austrarcturella	Austrarcturellidae	Malacostraca	Arthropoda	5	0
Austrodecus	Austrodecus	Austrodecidae	Pycnogonida	Arthropoda	2	0
Austrodecus pentamerum	Austrodecus	Austrodecidae	Pycnogonida	Arthropoda	1	0
Austrodecus staplesi	Austrodecus	Austrodecidae	Pycnogonida	Arthropoda	1	0
Austrodrillia subplicata	Austrodrillia	Horaiclavidae	Gastropoda	Mollusca	1	0
Austrodromidia incisa	Austrodromidia	Dromiidae	Malacostraca	Arthropoda	0	2
Austrodromidia insignis	Austrodromidia	Dromiidae	Malacostraca	Arthropoda	3	3
Austrodromidia octodentata	Austrodromidia	Dromiidae	Malacostraca	Arthropoda	0	1
Austrofilius	Austrofilius	Janiridae	Malacostraca	Arthropoda	8	0
Austroharpa	Austroharpa	Harpidae	Gastropoda	Mollusca	1	0
Austroharpa exquisita	Austroharpa	Harpidae	Gastropoda	Mollusca	1	0
Austroharpa loisae	Austroharpa	Harpidae	Gastropoda	Mollusca	1	0
Austroliotia densilineata	Austroliotia	Liotiidae	Gastropoda	Mollusca	1	0
Austrometra thetidis	Austrometra	Colobometridae	Crinoidea	Echinodermata	2	0
Austromitra	Austromitra	Costellariidae	Gastropoda	Mollusca	3	0
Austromitra analogica	Austromitra	Costellariidae	Gastropoda	Mollusca	1	0
Austromitra minutenodosa	Austromitra	Costellariidae	Gastropoda	Mollusca	1	0
Austroniscus	Austroniscus	Nannoniscidae	Malacostraca	Arthropoda	2	0
Austropenaeus nitidus	Austropenaeus	Aristeidae	Malacostraca	Arthropoda	10	5
Austrorossia australis	Austrorossia	Sepiolidae	Cephalopoda	Mollusca	10	1
Avocettina acuticeps	Avocettina	Nemichthyidae	Actinopteri	Chordata	4	0
Avocettina infans	Avocettina	Nemichthyidae	Actinopteri	Chordata	1	0
Axinella	Axinella	Axinellidae	Demospongiae	Porifera	1	5
Axinellidae	Axinellidae	Axinellidae	Demospongiae	Porifera	1	2
Axiogynodiastylis rochfordi	Axiogynodiastylis	Gynodiastylidae	Malacostraca	Arthropoda	2	0
Axius werribee	Axius	Axiidae	Malacostraca	Arthropoda	1	0
Azygopus pinnifasciatus	Azygopus	Pleuronectidae	Actinopteri	Chordata	10	4
Babelomurex lischkeanus	Babelomurex	Muricidae	Gastropoda	Mollusca	16	0
Balanetta baylii	Balanetta	Marginellidae	Gastropoda	Mollusca	4	0
Balanophyllia bairdiana	Balanophyllia	Dendrophylliidae	Anthozoa	Cnidaria	3	0
Balanophyllia dentata	Balanophyllia	Dendrophylliidae	Anthozoa	Cnidaria	1	0
Balbidocolon	Balbidocolon	Desmosomatidae	Malacostraca	Arthropoda	1	0
Barathronus maculatus	Barathronus	Aphyonidae	Actinopteri	Chordata	5	0
Barbatia pistachia	Barbatia	Arcidae	Bivalvia	Mollusca	2	0
Barbourisia rufa	Barbourisia	Barbourisiidae	Actinopteri	Chordata	2	0
Bassanago	Bassanago	Congridae	Actinopteri	Chordata	1	0
Bassanago bulbiceps	Bassanago	Congridae	Actinopteri	Chordata	19	3
Bassanago hirsutus	Bassanago	Congridae	Actinopteri	Chordata	10	0
Basserolis franklinae	Basserolis	Serolidae	Malacostraca	Arthropoda	1	0
Basserolis kimblae	Basserolis	Serolidae	Malacostraca	Arthropoda	1	0
Bassozetus robustus	Bassozetus	Ophidiidae	Actinopteri	Chordata	0	1
Bathophilus abarbatus	Bathophilus	Stomiidae	Actinopteri	Chordata	3	0
Bathophilus longipinnis	Bathophilus	Stomiidae	Actinopteri	Chordata	1	0
Bathophilus pawneei	Bathophilus	Stomiidae	Actinopteri	Chordata	2	0
Bathothauma	Bathothauma	Cranchiidae	Cephalopoda	Mollusca	3	0
Bathothauma lyromma	Bathothauma	Cranchiidae	Cephalopoda	Mollusca	1	0
Bathyamaryllis kapala	Bathyamaryllis	Amaryllididae	Malacostraca	Arthropoda	5	0
Bathyarca perversidens	Bathyarca	Arcidae	Bivalvia	Mollusca	10	0
Bathyarctus rubens	Bathyarctus	Scyllaridae	Malacostraca	Arthropoda	2	0
Bathybadistes	Bathybadistes	Munnopsidae	Malacostraca	Arthropoda	4	0
Bathybela	Bathybela	Raphitomidae	Gastropoda	Mollusca	0	3
Bathyclupea gracilis	Bathyclupea	Bathyclupeidae	Actinopteri	Chordata	2	0
Bathycopea typhlops	Bathycopea	Ancinidae	Malacostraca	Arthropoda	4	0
Bathycrinidae	Bathycrinidae	Bathycrinidae	Crinoidea	Echinodermata	1	0
Bathycrinus australis	Bathycrinus	Bathycrinidae	Crinoidea	Echinodermata	1	0
Bathycuma	Bathycuma	Bodotriidae	Malacostraca	Arthropoda	4	0
Bathygadus	Bathygadus	Macrouridae	Actinopteri	Chordata	3	2
Bathygadus cottoides	Bathygadus	Macrouridae	Actinopteri	Chordata	9	5
Bathygadus furvescens	Bathygadus	Macrouridae	Actinopteri	Chordata	3	0
Bathygadus spongiceps	Bathygadus	Macrouridae	Actinopteri	Chordata	2	0
Bathygnathia cardiocondyla	Bathygnathia	Gnathiidae	Malacostraca	Arthropoda	1	0
Bathygnathia vollenhovia	Bathygnathia	Gnathiidae	Malacostraca	Arthropoda	2	0
Bathylagidae	Bathylagidae	Bathylagidae	Actinopteri	Chordata	5	0
Bathylagus	Bathylagus	Bathylagidae	Actinopteri	Chordata	2	0
Bathylagus antarcticus	Bathylagus	Bathylagidae	Actinopteri	Chordata	2	0
Bathylagus ochotensis	Bathylagus	Bathylagidae	Actinopteri	Chordata	1	0
Bathylamprops	Bathylamprops	Lampropidae	Malacostraca	Arthropoda	3	0
Bathymetra carpenteri	Bathymetra	Antedonidae	Crinoidea	Echinodermata	1	0
Bathynomus	Bathynomus	Cirolanidae	Malacostraca	Arthropoda	3	0
Bathynomus kapala	Bathynomus	Cirolanidae	Malacostraca	Arthropoda	10	0
Bathypaguropsis yaldwyni	Bathypaguropsis	Paguridae	Malacostraca	Arthropoda	5	0
Bathypallenopsis antipoda	Bathypallenopsis	Pallenopsidae	Pycnogonida	Arthropoda	0	1
Bathypathes	Bathypathes	Schizopathidae	Anthozoa	Cnidaria	1	0
Bathypathes alternata	Bathypathes	Schizopathidae	Anthozoa	Cnidaria	1	0
Bathypathes patula	Bathypathes	Schizopathidae	Anthozoa	Cnidaria	1	0
Bathypectinura heros	Bathypectinura	Ophiodermatidae	Ophiuroidea	Echinodermata	9	0
Bathyphylax bombifrons	Bathyphylax	Triacanthodidae	Actinopteri	Chordata	8	0
Bathyplotes	Bathyplotes	Synallactidae	Holothuroidea	Echinodermata	11	0
Bathyplotes natans	Bathyplotes	Synallactidae	Holothuroidea	Echinodermata	4	4
Bathyplotes sulcatus	Bathyplotes	Synallactidae	Holothuroidea	Echinodermata	8	0
Bathypoma	Bathypoma	Ischyroceridae	Malacostraca	Arthropoda	1	0
Bathypoma enigma	Bathypoma	Ischyroceridae	Malacostraca	Arthropoda	3	0
Bathypterois	Bathypterois	Ipnopidae	Actinopteri	Chordata	2	0
Bathypterois filiferus	Bathypterois	Ipnopidae	Actinopteri	Chordata	0	1
Bathypterois longifilis	Bathypterois	Ipnopidae	Actinopteri	Chordata	9	0
Bathysauropsis gracilis	Bathysauropsis	Bathysauropsidae	Actinopteri	Chordata	0	5
Bathysaurus ferox	Bathysaurus	Bathysauridae	Actinopteri	Chordata	5	4
Bathysquilla crassispinosa	Bathysquilla	Bathysquillidae	Malacostraca	Arthropoda	1	0
Bathysquilla microps	Bathysquilla	Bathysquillidae	Malacostraca	Arthropoda	1	0
Bathytanais fragilis	Bathytanais	Paratanaidae	Malacostraca	Arthropoda	3	0
Bathyteuthis abyssicola	Bathyteuthis	Bathyteuthidae	Cephalopoda	Mollusca	2	0
Bathytoma	Bathytoma	Borsoniidae	Gastropoda	Mollusca	5	0
Bathytoma agnata	Bathytoma	Borsoniidae	Gastropoda	Mollusca	21	5
Bathytoma atractoides	Bathytoma	Borsoniidae	Gastropoda	Mollusca	1	0
Bathytoma hecatorgnia	Bathytoma	Borsoniidae	Gastropoda	Mollusca	1	0
Bathytoma profundis	Bathytoma	Borsoniidae	Gastropoda	Mollusca	10	0
Bathyuroconger	Bathyuroconger	Congridae	Actinopteri	Chordata	4	0
Bathyxylophila peroniana	Bathyxylophila	Larocheidae	Gastropoda	Mollusca	2	0
Batopora problematica	Batopora	Batoporidae	Gymnolaemata	Bryozoa	1	0
Beania	Beania	Beaniidae	Gymnolaemata	Bryozoa	1	0
Belaturricula	Belaturricula	Borsoniidae	Gastropoda	Mollusca	1	0
Belaturricula dissimilis	Belaturricula	Borsoniidae	Gastropoda	Mollusca	3	0
Belomitra	Belomitra	Belomitridae	Gastropoda	Mollusca	2	1
Belomitra challengeri	Belomitra	Belomitridae	Gastropoda	Mollusca	2	0
Belonectes	Belonectes	Munnopsidae	Malacostraca	Arthropoda	1	0
Belura pillara	Belura	Hyssuridae	Malacostraca	Arthropoda	2	0
Bembradium	Bembradium	Bembridae	Actinopteri	Chordata	1	0
Bembras macrolepis	Bembras	Bembridae	Actinopteri	Chordata	1	0
Bembrops	Bembrops	Percophidae	Actinopteri	Chordata	1	0
Bembrops morelandi	Bembrops	Percophidae	Actinopteri	Chordata	1	0
Bentharca asperula	Bentharca	Arcidae	Bivalvia	Mollusca	0	1
Benthesicymus	Benthesicymus	Benthesicymidae	Malacostraca	Arthropoda	1	0
Benthesicymus howensis	Benthesicymus	Benthesicymidae	Malacostraca	Arthropoda	0	3
Benthesicymus investigatoris	Benthesicymus	Benthesicymidae	Malacostraca	Arthropoda	5	3
Benthoctopus	Benthoctopus	Enteroctopodidae	Cephalopoda	Mollusca	5	2
Benthodesmus elongatus	Benthodesmus	Trichiuridae	Actinopteri	Chordata	7	0
Benthodesmus tuckeri	Benthodesmus	Trichiuridae	Actinopteri	Chordata	5	0
Benthodytes	Benthodytes	Psychropotidae	Holothuroidea	Echinodermata	2	5
Benthodytes lingua	Benthodytes	Psychropotidae	Holothuroidea	Echinodermata	1	0
Benthonectes filipes	Benthonectes	Benthesicymidae	Malacostraca	Arthropoda	1	0
Benthonella	Benthonella	Rissoidae	Gastropoda	Mollusca	14	1
Benthopecten	Benthopecten	Benthopectinidae	Asteroidea	Echinodermata	4	4
Benthopecten munidae	Benthopecten	Benthopectinidae	Asteroidea	Echinodermata	1	0
Benthopecten pikei	Benthopecten	Benthopectinidae	Asteroidea	Echinodermata	1	0
Benthopectinidae	Benthopectinidae	Benthopectinidae	Asteroidea	Echinodermata	0	1
Benthosema fibulatum	Benthosema	Myctophidae	Actinopteri	Chordata	2	0
Benthosema suborbitale	Benthosema	Myctophidae	Actinopteri	Chordata	5	0
Benthosphaera arkoola	Benthosphaera	Sphaeromatidae	Malacostraca	Arthropoda	2	0
Benthothuria appendiculata	Benthothuria	Synallactidae	Holothuroidea	Echinodermata	3	0
Benthoxystus columnarius	Benthoxystus	Muricidae	Gastropoda	Mollusca	7	0
Berthella	Berthella	Pleurobranchidae	Gastropoda	Mollusca	0	1
Berycidae	Berycidae	Berycidae	Actinopteri	Chordata	2	0
Beryx	Beryx	Berycidae	Actinopteri	Chordata	4	0
Beryx decadactylus	Beryx	Berycidae	Actinopteri	Chordata	5	0
Beryx splendens	Beryx	Berycidae	Actinopteri	Chordata	6	0
Bitectiporidae	Bitectiporidae	Bitectiporidae	Gymnolaemata	Bryozoa	1	0
Bodianus flavipinnis	Bodianus	Labridae	Actinopteri	Chordata	1	0
Bodotria	Bodotria	Bodotriidae	Malacostraca	Arthropoda	4	0
Bodotriidae	Bodotriidae	Bodotriidae	Malacostraca	Arthropoda	9	0
Bolinichthys	Bolinichthys	Myctophidae	Actinopteri	Chordata	1	0
Bolinichthys longipes	Bolinichthys	Myctophidae	Actinopteri	Chordata	3	0
Bolinichthys nikolayi	Bolinichthys	Myctophidae	Actinopteri	Chordata	4	0
Bolinichthys photothorax	Bolinichthys	Myctophidae	Actinopteri	Chordata	1	0
Bolinichthys supralateralis	Bolinichthys	Myctophidae	Actinopteri	Chordata	3	0
Bolitaena	Bolitaena	Amphitretidae	Cephalopoda	Mollusca	1	0
Bollonaster pectinatus	Bollonaster	Astropectinidae	Asteroidea	Echinodermata	1	0
Bolocera	Bolocera	Actiniidae	Anthozoa	Cnidaria	0	2
Bonellitia scobina	Bonellitia	Cancellariidae	Gastropoda	Mollusca	11	0
Booralana bathynella	Booralana	Cirolanidae	Malacostraca	Arthropoda	2	2
Booralana wundurra	Booralana	Cirolanidae	Malacostraca	Arthropoda	1	0
Bopyridae	Bopyridae	Bopyridae	Malacostraca	Arthropoda	6	2
Borostomias antarcticus	Borostomias	Stomiidae	Actinopteri	Chordata	1	0
Bothidae	Bothidae	Bothidae	Actinopteri	Chordata	6	0
Botrynema brucei	Botrynema	Halicreatidae	Hydrozoa	Cnidaria	1	0
Bouryiscala	Bouryiscala	Tofanellidae	Gastropoda	Mollusca	2	0
Bracebridgia pyriformis	Bracebridgia	Adeonidae	Gymnolaemata	Bryozoa	1	0
Brachionichthys australis	Brachionichthys	Brachionichthyidae	Actinopteri	Chordata	1	1
Brachioteuthis	Brachioteuthis	Brachioteuthidae	Cephalopoda	Mollusca	10	0
Brachioteuthis riisei	Brachioteuthis	Brachioteuthidae	Cephalopoda	Mollusca	7	0
Brachyscelus crusculum	Brachyscelus	Brachyscelidae	Malacostraca	Arthropoda	3	0
Brachyscelus globiceps	Brachyscelus	Brachyscelidae	Malacostraca	Arthropoda	1	0
Brama	Brama	Bramidae	Actinopteri	Chordata	2	0
Brama brama	Brama	Bramidae	Actinopteri	Chordata	5	0
Bresilia antipodarum	Bresilia	Bresiliidae	Malacostraca	Arthropoda	1	0
Brisinga	Brisinga	Brisingidae	Asteroidea	Echinodermata	1	0
Brisingenes	Brisingenes	Brisingidae	Asteroidea	Echinodermata	2	0
Brisingenes anchista	Brisingenes	Brisingidae	Asteroidea	Echinodermata	4	0
Brisingidae	Brisingidae	Brisingidae	Asteroidea	Echinodermata	3	1
Brissopsis oldhami	Brissopsis	Brissidae	Echinoidea	Echinodermata	1	0
Brocchinia exigua	Brocchinia	Cancellariidae	Gastropoda	Mollusca	3	0
Brolgus	Brolgus	Phoxocephalidae	Malacostraca	Arthropoda	1	0
Brookesena	Brookesena	Mathildidae	Gastropoda	Mollusca	1	0
Brookula	Brookula	Seguenzioidea	Gastropoda	Mollusca	10	0
Brookula angeli	Brookula	Seguenzioidea	Gastropoda	Mollusca	7	0
Brookula crebresculpta	Brookula	Seguenzioidea	Gastropoda	Mollusca	6	0
Brookula finesia	Brookula	Seguenzioidea	Gastropoda	Mollusca	2	0
Brookula nepeanensis	Brookula	Seguenzioidea	Gastropoda	Mollusca	1	0
Brucerolis bromleyana	Brucerolis	Serolidae	Malacostraca	Arthropoda	8	0
Brucerolis nowra	Brucerolis	Serolidae	Malacostraca	Arthropoda	4	0
Brucerolis victoriensis	Brucerolis	Serolidae	Malacostraca	Arthropoda	6	5
Bruunosa	Bruunosa	Lysianassidae	Malacostraca	Arthropoda	3	0
Bruzelia	Bruzelia	Synopiidae	Malacostraca	Arthropoda	6	0
Bruzelia australis	Bruzelia	Synopiidae	Malacostraca	Arthropoda	1	0
Buccinidae	Buccinidae	Buccinidae	Gastropoda	Mollusca	4	0
Buccipagoda	Buccipagoda	Buccinidae	Gastropoda	Mollusca	1	0
Buccipagoda kengrahami	Buccipagoda	Buccinidae	Gastropoda	Mollusca	7	0
Bugula neritina	Bugula	Bugulidae	Gymnolaemata	Bryozoa	1	0
Bugularia dissimilis	Bugularia	Bugulidae	Gymnolaemata	Bryozoa	2	0
Bugulella gracilis	Bugulella	Bugulidae	Gymnolaemata	Bryozoa	1	0
Bulimeulima	Bulimeulima	Eulimidae	Gastropoda	Mollusca	2	0
Bulla	Bulla	Bullidae	Gastropoda	Mollusca	1	0
Bulla quoyii	Bulla	Bullidae	Gastropoda	Mollusca	2	0
Bullowanthura	Bullowanthura	Leptanthuridae	Malacostraca	Arthropoda	2	0
Bunburia prima	Bunburia	Agathotanaidae	Malacostraca	Arthropoda	1	0
Bursa humilis	Bursa	Bursidae	Gastropoda	Mollusca	1	0
Byblis gerara	Byblis	Ampeliscidae	Malacostraca	Arthropoda	2	0
Byblisoides	Byblisoides	Ampeliscidae	Malacostraca	Arthropoda	2	0
Caberea glabra	Caberea	Candidae	Gymnolaemata	Bryozoa	2	0
Cabestana spengleri	Cabestana	Ranellidae	Gastropoda	Mollusca	1	0
Cacozeliana granaria	Cacozeliana	Cerithiidae	Gastropoda	Mollusca	1	0
Cadlina	Cadlina	Cadlinidae	Gastropoda	Mollusca	0	1
Cadulus occiduus	Cadulus	Gadilidae	Scaphopoda	Mollusca	3	0
Cadulus simillimus	Cadulus	Gadilidae	Scaphopoda	Mollusca	3	0
Cadulus vincentianus	Cadulus	Gadilidae	Scaphopoda	Mollusca	5	0
Caecianiropsis	Caecianiropsis	Janiridae	Malacostraca	Arthropoda	5	0
Caecognathia	Caecognathia	Gnathiidae	Malacostraca	Arthropoda	1	0
Caecognathia branchyponera	Caecognathia	Gnathiidae	Malacostraca	Arthropoda	2	0
Caecognathia gnamptogenys	Caecognathia	Gnathiidae	Malacostraca	Arthropoda	1	0
Caecognathia leptanilla	Caecognathia	Gnathiidae	Malacostraca	Arthropoda	3	0
Caecum	Caecum	Caecidae	Gastropoda	Mollusca	1	0
Caenopedina	Caenopedina	Pedinidae	Echinoidea	Echinodermata	1	2
Caenopedina alanbakeri	Caenopedina	Pedinidae	Echinoidea	Echinodermata	1	0
Caenopedina mirabilis	Caenopedina	Pedinidae	Echinoidea	Echinodermata	2	0
Caenopedina otagoensis	Caenopedina	Pedinidae	Echinoidea	Echinodermata	3	0
Calamorhynchus pellucidus	Calamorhynchus	Oxycephalidae	Malacostraca	Arthropoda	1	0
Calastacus myalup	Calastacus	Axiidae	Malacostraca	Arthropoda	1	0
Caleschara denticulata	Caleschara	Calescharidae	Gymnolaemata	Bryozoa	1	0
Califanthura	Califanthura	Paranthuridae	Malacostraca	Arthropoda	2	0
Calliactis	Calliactis	Hormathiidae	Anthozoa	Cnidaria	1	0
Calliaster spinosus	Calliaster	Goniasteridae	Asteroidea	Echinodermata	1	0
Calliobasis	Calliobasis	Seguenziidae	Gastropoda	Mollusca	1	0
Calliodentalium crocinum	Calliodentalium	Calliodentaliidae	Scaphopoda	Mollusca	1	0
Callionymidae	Callionymidae	Callionymidae	Actinopteri	Chordata	1	0
Calliostoma	Calliostoma	Calliostomatidae	Gastropoda	Mollusca	1	1
Calliostoma katherina	Calliostoma	Calliostomatidae	Gastropoda	Mollusca	1	0
Calliotropis	Calliotropis	Calliotropidae	Gastropoda	Mollusca	4	0
Calliotropis acherontis	Calliotropis	Calliotropidae	Gastropoda	Mollusca	3	0
Calliotropis canaliculata	Calliotropis	Calliotropidae	Gastropoda	Mollusca	4	2
Calliotropis carinata	Calliotropis	Calliotropidae	Gastropoda	Mollusca	6	1
Calliotropis glypta	Calliotropis	Calliotropidae	Gastropoda	Mollusca	18	0
Calliotropis lamellifera	Calliotropis	Calliotropidae	Gastropoda	Mollusca	1	0
Callipallene	Callipallene	Callipallenidae	Pycnogonida	Arthropoda	4	0
Callipallene emaciata	Callipallene	Callipallenidae	Pycnogonida	Arthropoda	1	0
Callogorgia	Callogorgia	Primnoidae	Anthozoa	Cnidaria	2	1
Callogorgia flabellum	Callogorgia	Primnoidae	Anthozoa	Cnidaria	2	0
Callozostron	Callozostron	Primnoidae	Anthozoa	Cnidaria	2	0
Callyspongia	Callyspongia	Callyspongiidae	Demospongiae	Porifera	1	5
Callyspongia bilamellata	Callyspongia	Callyspongiidae	Demospongiae	Porifera	1	0
Calyptopora	Calyptopora	Stylasteridae	Hydrozoa	Cnidaria	1	0
Calyptotheca	Calyptotheca	Lanceoporidae	Gymnolaemata	Bryozoa	1	0
Calyptraster	Calyptraster	Pterasteridae	Asteroidea	Echinodermata	0	5
Calyptrophora	Calyptrophora	Primnoidae	Anthozoa	Cnidaria	0	1
Campylaspis	Campylaspis	Nannastacidae	Malacostraca	Arthropoda	4	0
Campylaspis aspera	Campylaspis	Nannastacidae	Malacostraca	Arthropoda	2	0
Campylaspis australiensis	Campylaspis	Nannastacidae	Malacostraca	Arthropoda	3	0
Campylaspis echinata	Campylaspis	Nannastacidae	Malacostraca	Arthropoda	2	0
Campylaspis edenensis	Campylaspis	Nannastacidae	Malacostraca	Arthropoda	1	0
Campylaspis halei	Campylaspis	Nannastacidae	Malacostraca	Arthropoda	1	0
Campylaspis hirsuta	Campylaspis	Nannastacidae	Malacostraca	Arthropoda	1	0
Campylaspis johnstoni	Campylaspis	Nannastacidae	Malacostraca	Arthropoda	1	0
Campylaspis latimera	Campylaspis	Nannastacidae	Malacostraca	Arthropoda	1	0
Campylaspis longidentata	Campylaspis	Nannastacidae	Malacostraca	Arthropoda	1	0
Campylaspis lynseyae	Campylaspis	Nannastacidae	Malacostraca	Arthropoda	1	0
Campylaspis minor	Campylaspis	Nannastacidae	Malacostraca	Arthropoda	2	0
Campylaspis nowrae	Campylaspis	Nannastacidae	Malacostraca	Arthropoda	1	0
Campylaspis pileus	Campylaspis	Nannastacidae	Malacostraca	Arthropoda	2	0
Campylaspis pustulosa	Campylaspis	Nannastacidae	Malacostraca	Arthropoda	1	0
Campylaspis setifera	Campylaspis	Nannastacidae	Malacostraca	Arthropoda	1	0
Campylaspis spinifera	Campylaspis	Nannastacidae	Malacostraca	Arthropoda	1	0
Campylaspis tasmaniensis	Campylaspis	Nannastacidae	Malacostraca	Arthropoda	2	0
Campylaspis thetidis	Campylaspis	Nannastacidae	Malacostraca	Arthropoda	2	0
Campylaspis thompsoni	Campylaspis	Nannastacidae	Malacostraca	Arthropoda	2	0
Campylaspis triplicata	Campylaspis	Nannastacidae	Malacostraca	Arthropoda	3	0
Campylaspis trisulcata	Campylaspis	Nannastacidae	Malacostraca	Arthropoda	1	0
Campylaspis uniplicata	Campylaspis	Nannastacidae	Malacostraca	Arthropoda	5	0
Campylaspis unisulcata	Campylaspis	Nannastacidae	Malacostraca	Arthropoda	2	0
Campylonotus rathbunae	Campylonotus	Campylonotidae	Malacostraca	Arthropoda	11	0
Canalispira olivellaeformis	Canalispira	Cystiscidae	Gastropoda	Mollusca	1	0
Canalispira replicata	Canalispira	Cystiscidae	Gastropoda	Mollusca	1	0
Cancellariidae	Cancellariidae	Cancellariidae	Gastropoda	Mollusca	16	0
Candidae	Candidae	Candidae	Gymnolaemata	Bryozoa	3	0
Candidella imbricata	Candidella	Primnoidae	Anthozoa	Cnidaria	1	0
Canthigaster rivulata	Canthigaster	Tetraodontidae	Actinopteri	Chordata	1	0
Cantrainea inexpectata	Cantrainea	Colloniidae	Gastropoda	Mollusca	1	0
Capnella	Capnella	Nephtheidae	Anthozoa	Cnidaria	2	0
Caprellidae	Caprellidae	Caprellidae	Malacostraca	Arthropoda	1	0
Caprodon	Caprodon	Serranidae	Actinopteri	Chordata	1	0
Capulidae	Capulidae	Capulidae	Gastropoda	Mollusca	2	0
Capulus violaceus	Capulus	Capulidae	Gastropoda	Mollusca	1	0
Carangidae	Carangidae	Carangidae	Actinopteri	Chordata	2	0
Carapidae	Carapidae	Carapidae	Actinopteri	Chordata	1	0
Carcinoplax	Carcinoplax	Goneplacidae	Malacostraca	Arthropoda	10	0
Cardiomya alveata	Cardiomya	Cuspidariidae	Bivalvia	Mollusca	1	0
Cardiomya pinna	Cardiomya	Cuspidariidae	Bivalvia	Mollusca	1	0
Carditidae	Carditidae	Carditidae	Bivalvia	Mollusca	1	0
Careproctus paxtoni	Careproctus	Liparidae	Actinopteri	Chordata	1	0
Carinaria	Carinaria	Carinariidae	Gastropoda	Mollusca	2	0
Carinaria japonica	Carinaria	Carinariidae	Gastropoda	Mollusca	1	0
Caristius	Caristius	Caristiidae	Actinopteri	Chordata	5	0
Caryophyllia	Caryophyllia	Caryophylliidae	Anthozoa	Cnidaria	10	0
Caryophyllia ambrosia	Caryophyllia	Caryophylliidae	Anthozoa	Cnidaria	7	0
Caryophyllia diomedeae	Caryophyllia	Caryophylliidae	Anthozoa	Cnidaria	5	0
Caryophyllia planilamellata	Caryophyllia	Caryophylliidae	Anthozoa	Cnidaria	12	5
Caryophyllia profunda	Caryophyllia	Caryophylliidae	Anthozoa	Cnidaria	1	0
Caryophylliidae	Caryophylliidae	Caryophylliidae	Anthozoa	Cnidaria	1	0
Cassidae	Cassidae	Cassidae	Gastropoda	Mollusca	1	0
Cataetyx	Cataetyx	Bythitidae	Actinopteri	Chordata	4	2
Cataetyx niki	Cataetyx	Bythitidae	Actinopteri	Chordata	4	0
Catenicella	Catenicella	Catenicellidae	Gymnolaemata	Bryozoa	1	0
Catenicella elegans	Catenicella	Catenicellidae	Gymnolaemata	Bryozoa	1	0
Catenicellidae	Catenicellidae	Catenicellidae	Gymnolaemata	Bryozoa	2	0
Caulophryne jordani	Caulophryne	Caulophrynidae	Actinopteri	Chordata	1	0
Cavolinia	Cavolinia	Cavoliniidae	Gastropoda	Mollusca	2	0
Cavolinia gibbosa	Cavolinia	Cavoliniidae	Gastropoda	Mollusca	2	0
Cavolinia inflexa	Cavolinia	Cavoliniidae	Gastropoda	Mollusca	5	0
Cavolinia tridentata	Cavolinia	Cavoliniidae	Gastropoda	Mollusca	21	0
Cavolinia uncinata	Cavolinia	Cavoliniidae	Gastropoda	Mollusca	1	0
Cavoliniidae	Cavoliniidae	Cavoliniidae	Gastropoda	Mollusca	1	0
Caymanostella phorcynis	Caymanostella	Caymanostellidae	Asteroidea	Echinodermata	3	0
Cellaria	Cellaria	Cellariidae	Gymnolaemata	Bryozoa	2	0
Celleporaria	Celleporaria	Lepraliellidae	Gymnolaemata	Bryozoa	3	2
Celleporaria fusca	Celleporaria	Lepraliellidae	Gymnolaemata	Bryozoa	1	0
Celleporaria tridenticulata	Celleporaria	Lepraliellidae	Gymnolaemata	Bryozoa	1	0
Celleporina	Celleporina	Celleporidae	Gymnolaemata	Bryozoa	2	0
Centriscidae	Centriscidae	Centriscidae	Actinopteri	Chordata	2	0
Centriscops humerosus	Centriscops	Centriscidae	Actinopteri	Chordata	9	0
Centroberyx	Centroberyx	Berycidae	Actinopteri	Chordata	1	0
Centroberyx affinis	Centroberyx	Berycidae	Actinopteri	Chordata	2	0
Centrocardita rosulenta	Centrocardita	Carditidae	Bivalvia	Mollusca	6	0
Centrodraco atrifilum	Centrodraco	Draconettidae	Actinopteri	Chordata	1	0
Centrolophidae	Centrolophidae	Centrolophidae	Actinopteri	Chordata	1	0
Centrolophus	Centrolophus	Centrolophidae	Actinopteri	Chordata	1	0
Centrolophus niger	Centrolophus	Centrolophidae	Actinopteri	Chordata	3	0
Centrophorus harrissoni	Centrophorus	Centrophoridae	Elasmobranchii	Chordata	7	0
Centrophorus moluccensis	Centrophorus	Centrophoridae	Elasmobranchii	Chordata	5	0
Centrophorus squamosus	Centrophorus	Centrophoridae	Elasmobranchii	Chordata	3	0
Centrophorus zeehaani	Centrophorus	Centrophoridae	Elasmobranchii	Chordata	5	0
Centroscyllium kamoharai	Centroscyllium	Etmopteridae	Elasmobranchii	Chordata	6	0
Centroscymnus	Centroscymnus	Somniosidae	Elasmobranchii	Chordata	2	0
Centroscymnus coelolepis	Centroscymnus	Somniosidae	Elasmobranchii	Chordata	1	0
Centroscymnus crepidater	Centroscymnus	Somniosidae	Elasmobranchii	Chordata	7	0
Centroscymnus owstoni	Centroscymnus	Somniosidae	Elasmobranchii	Chordata	4	0
Centroselachus crepidater	Centroselachus	Somniosidae	Elasmobranchii	Chordata	2	0
Cephalophoxoides	Cephalophoxoides	Phoxocephalidae	Malacostraca	Arthropoda	2	0
Cephalophoxoides tunggeus	Cephalophoxoides	Phoxocephalidae	Malacostraca	Arthropoda	1	0
Cephaloscyllium	Cephaloscyllium	Scyliorhinidae	Elasmobranchii	Chordata	1	0
Cephaloscyllium laticeps	Cephaloscyllium	Scyliorhinidae	Elasmobranchii	Chordata	2	0
Cephaloscyllium variegatum	Cephaloscyllium	Scyliorhinidae	Elasmobranchii	Chordata	7	0
Ceramaster	Ceramaster	Goniasteridae	Asteroidea	Echinodermata	4	0
Ceramaster patagonicus	Ceramaster	Goniasteridae	Asteroidea	Echinodermata	3	0
Cerapus	Cerapus	Ischyroceridae	Malacostraca	Arthropoda	1	0
Ceratias holboelli	Ceratias	Ceratiidae	Actinopteri	Chordata	3	0
Ceratocephalus grayanus	Ceratocephalus	Sphaeromatidae	Malacostraca	Arthropoda	1	0
Ceratocuma	Ceratocuma	Ceratocumatidae	Malacostraca	Arthropoda	1	0
Ceratocuma cyrtum	Ceratocuma	Ceratocumatidae	Malacostraca	Arthropoda	1	0
Ceratoscopelus warmingii	Ceratoscopelus	Myctophidae	Actinopteri	Chordata	7	0
Ceratothoa	Ceratothoa	Cymothoidae	Malacostraca	Arthropoda	1	0
Cercosphaera	Cercosphaera	Sphaeromatidae	Malacostraca	Arthropoda	0	1
Cerithiella	Cerithiella	Newtoniellidae	Gastropoda	Mollusca	7	0
Cerithiella cacuminata	Cerithiella	Newtoniellidae	Gastropoda	Mollusca	1	0
Cerithiopsidae	Cerithiopsidae	Cerithiopsidae	Gastropoda	Mollusca	12	0
Cerithium	Cerithium	Cerithiidae	Gastropoda	Mollusca	1	0
Cetoconcha	Cetoconcha	Poromyidae	Bivalvia	Mollusca	0	1
Cetonurus crassiceps	Cetonurus	Macrouridae	Actinopteri	Chordata	1	0
Cetonurus globiceps	Cetonurus	Macrouridae	Actinopteri	Chordata	9	4
Cetostoma regani	Cetostoma	Cetomimidae	Actinopteri	Chordata	1	0
Chaceon	Chaceon	Geryonidae	Malacostraca	Arthropoda	2	0
Chaceon albus	Chaceon	Geryonidae	Malacostraca	Arthropoda	0	3
Chaceon bicolor	Chaceon	Geryonidae	Malacostraca	Arthropoda	7	0
Chaenophryne draco	Chaenophryne	Oneirodidae	Actinopteri	Chordata	2	0
Chaetoderma usitatum	Chaetoderma	Chaetodermatidae	Caudofoveata	Mollusca	1	0
Chaetodiadema tuberculatum	Chaetodiadema	Diadematidae	Echinoidea	Echinodermata	1	0
Chaetodon	Chaetodon	Chaetodontidae	Actinopteri	Chordata	1	0
Chalarostylis	Chalarostylis	Lampropidae	Malacostraca	Arthropoda	1	0
Chalinula	Chalinula	Chalinidae	Demospongiae	Porifera	1	3
Champsodon	Champsodon	Champsodontidae	Actinopteri	Chordata	6	0
Champsodon machaeratus	Champsodon	Champsodontidae	Actinopteri	Chordata	7	0
Champsodontidae	Champsodontidae	Champsodontidae	Actinopteri	Chordata	1	0
Channelaxinus benthicola	Channelaxinus	Thyasiridae	Bivalvia	Mollusca	1	0
Chaperia	Chaperia	Chaperiidae	Gymnolaemata	Bryozoa	2	0
Charonia lampas	Charonia	Ranellidae	Gastropoda	Mollusca	8	0
Chascanopsetta	Chascanopsetta	Bothidae	Actinopteri	Chordata	1	0
Chascanopsetta lugubris	Chascanopsetta	Bothidae	Actinopteri	Chordata	5	0
Chauliodoniscus	Chauliodoniscus	Haploniscidae	Malacostraca	Arthropoda	2	0
Chauliodus sloani	Chauliodus	Stomiidae	Actinopteri	Chordata	7	0
Chaunacops melanostomus	Chaunacops	Chaunacidae	Actinopteri	Chordata	1	0
Chaunax	Chaunax	Chaunacidae	Actinopteri	Chordata	8	0
Chaunax endeavouri	Chaunax	Chaunacidae	Actinopteri	Chordata	6	0
Chaunax penicillatus	Chaunax	Chaunacidae	Actinopteri	Chordata	5	0
Cheilopogon abei	Cheilopogon	Exocoetidae	Actinopteri	Chordata	1	0
Cheiraster	Cheiraster	Benthopectinidae	Asteroidea	Echinodermata	7	1
Cheiraster monopedicellaris	Cheiraster	Benthopectinidae	Asteroidea	Echinodermata	1	0
Cheiraster richardsoni	Cheiraster	Benthopectinidae	Asteroidea	Echinodermata	7	0
Cheiraster subtuberculatus	Cheiraster	Benthopectinidae	Asteroidea	Echinodermata	2	0
Cheiraster triplacanthus	Cheiraster	Benthopectinidae	Asteroidea	Echinodermata	1	0
Cheirimedon	Cheirimedon	Lysianassidae	Malacostraca	Arthropoda	3	0
Cheirocratus	Cheirocratus	Cheirocratidae	Malacostraca	Arthropoda	1	0
Chelator	Chelator	Desmosomatidae	Malacostraca	Arthropoda	2	0
Chevalia	Chevalia	Chevaliidae	Malacostraca	Arthropoda	1	0
Chiasmodon microcephalus	Chiasmodon	Chiasmodontidae	Actinopteri	Chordata	4	0
Chicoreus damicornis	Chicoreus	Muricidae	Gastropoda	Mollusca	4	0
Chicoreus denudatus	Chicoreus	Muricidae	Gastropoda	Mollusca	1	0
Chicoreus microphyllus	Chicoreus	Muricidae	Gastropoda	Mollusca	1	0
Chimaera	Chimaera	Chimaeridae	Holocephali	Chordata	8	0
Chimaera fulva	Chimaera	Chimaeridae	Holocephali	Chordata	1	0
Chimaera macrospina	Chimaera	Chimaeridae	Holocephali	Chordata	1	0
Chimaeridae	Chimaeridae	Chimaeridae	Holocephali	Chordata	2	0
Chiroteuthis	Chiroteuthis	Chiroteuthidae	Cephalopoda	Mollusca	6	0
Chiroteuthis picteti	Chiroteuthis	Chiroteuthidae	Cephalopoda	Mollusca	1	0
Chiroteuthis veranyi	Chiroteuthis	Chiroteuthidae	Cephalopoda	Mollusca	1	0
Chitonaster johannae	Chitonaster	Goniasteridae	Asteroidea	Echinodermata	1	0
Chlamydella favus	Chlamydella	Cyclochlamydidae	Bivalvia	Mollusca	13	0
Chlamydoselachus anguineus	Chlamydoselachus	Chlamydoselachidae	Elasmobranchii	Chordata	3	0
Chlorophthalmus	Chlorophthalmus	Chlorophthalmidae	Actinopteri	Chordata	12	0
Chlorophthalmus acutifrons	Chlorophthalmus	Chlorophthalmidae	Actinopteri	Chordata	1	0
Chlorophthalmus borealis	Chlorophthalmus	Chlorophthalmidae	Actinopteri	Chordata	2	0
Chlorophthalmus pectoralis	Chlorophthalmus	Chlorophthalmidae	Actinopteri	Chordata	6	0
Chlorotocus	Chlorotocus	Pandalidae	Malacostraca	Arthropoda	1	0
Chlorotocus crassicornis	Chlorotocus	Pandalidae	Malacostraca	Arthropoda	1	0
Chlorotocus novaezealandiae	Chlorotocus	Pandalidae	Malacostraca	Arthropoda	1	3
Chondrocladia clavata	Chondrocladia	Cladorhizidae	Demospongiae	Porifera	1	0
Chondropsis	Chondropsis	Chondropsidae	Demospongiae	Porifera	1	3
Chondrosia	Chondrosia	Chondrosiidae	Demospongiae	Porifera	1	0
Choniognathus granulosus	Choniognathus	Majidae	Malacostraca	Arthropoda	0	2
Chonothea	Chonothea	Ammotheidae	Pycnogonida	Arthropoda	0	1
Choristella ponderi	Choristella	Lepetellidae	Gastropoda	Mollusca	2	0
Chryseofusus alisonae	Chryseofusus	Fasciolariidae	Gastropoda	Mollusca	0	1
Chryseofusus westralis	Chryseofusus	Fasciolariidae	Gastropoda	Mollusca	2	0
Chrysogorgia	Chrysogorgia	Chrysogorgiidae	Anthozoa	Cnidaria	7	0
Chrysogorgiidae	Chrysogorgiidae	Chrysogorgiidae	Anthozoa	Cnidaria	1	0
Chrysopathes	Chrysopathes	Cladopathidae	Anthozoa	Cnidaria	1	0
Chtenopteryx	Chtenopteryx	Chtenopterygidae	Cephalopoda	Mollusca	9	0
Chtenopteryx sicula	Chtenopteryx	Chtenopterygidae	Cephalopoda	Mollusca	1	0
Ciboticola lunata	Ciboticola	Mytilidae	Bivalvia	Mollusca	1	0
Cidaridae	Cidaridae	Cidaridae	Echinoidea	Echinodermata	2	0
Cilicaea	Cilicaea	Sphaeromatidae	Malacostraca	Arthropoda	2	0
Cilicaea hystrix	Cilicaea	Sphaeromatidae	Malacostraca	Arthropoda	1	0
Cilicaeopsis	Cilicaeopsis	Sphaeromatidae	Malacostraca	Arthropoda	5	3
Cilunculus	Cilunculus	Ammotheidae	Pycnogonida	Arthropoda	9	0
Cimmerius bacescui	Cimmerius	Ceratocumatidae	Malacostraca	Arthropoda	7	0
Cimmerius tasmaniensis	Cimmerius	Ceratocumatidae	Malacostraca	Arthropoda	2	0
Ciocalypta	Ciocalypta	Halichondriidae	Demospongiae	Porifera	1	4
Circulus harriettae	Circulus	Tornidae	Gastropoda	Mollusca	1	0
Cirolana	Cirolana	Cirolanidae	Malacostraca	Arthropoda	1	0
Cirolana australis	Cirolana	Cirolanidae	Malacostraca	Arthropoda	2	0
Cirrhigaleus australis	Cirrhigaleus	Squalidae	Elasmobranchii	Chordata	2	0
Cirsonella	Cirsonella	Skeneidae	Gastropoda	Mollusca	15	0
Cirsonella carinata	Cirsonella	Skeneidae	Gastropoda	Mollusca	5	0
Cirsonella reflecta	Cirsonella	Skeneidae	Gastropoda	Mollusca	1	0
Cirsonella weldii	Cirsonella	Skeneidae	Gastropoda	Mollusca	2	0
Cirsotrema	Cirsotrema	Epitoniidae	Gastropoda	Mollusca	2	0
Cirsotrema fregata	Cirsotrema	Epitoniidae	Gastropoda	Mollusca	2	0
Cirsotrema martyr	Cirsotrema	Epitoniidae	Gastropoda	Mollusca	3	0
Cladaster	Cladaster	Goniasteridae	Asteroidea	Echinodermata	1	0
Cladopathes	Cladopathes	Cladopathidae	Anthozoa	Cnidaria	1	0
Clanculus	Clanculus	Trochidae	Gastropoda	Mollusca	1	0
Clanculus maugeri	Clanculus	Trochidae	Gastropoda	Mollusca	2	0
Class Anthozoa	Anthozoa	Anthozoa	Anthozoa	Cnidaria	9	0
Class Aplacophora	Aplacophora	Aplacophora	Aplacophora	Mollusca	0	1
Class Articulata	Articulata	Articulata	Crinoidea	Echinodermata	2	0
Class Asteroidea	Asteroidea	Asteroidea	Asteroidea	Echinodermata	13	3
Class Bivalvia	Bivalvia	Bivalvia	Bivalvia	Mollusca	0	1
Class Calcarea	Calcarea	Calcarea	Calcarea	Porifera	6	2
Class Cephalopoda	Cephalopoda	Cephalopoda	Cephalopoda	Mollusca	11	0
Class Crinoidea	Crinoidea	Crinoidea	Crinoidea	Echinodermata	6	4
Class Demospongiae	Demospongiae	Demospongiae	Demospongiae	Porifera	6	2
Class Echinoidea	Echinoidea	Echinoidea	Echinoidea	Echinodermata	5	0
Class Gastropoda	Gastropoda	Gastropoda	Gastropoda	Mollusca	18	2
Class Hexactinellida	Hexactinellida	Hexactinellida	Hexactinellida	Porifera	3	1
Class Holothuroidea	Holothuroidea	Holothuroidea	Holothuroidea	Echinodermata	7	1
Class Hydrozoa	Hydrozoa	Hydrozoa	Hydrozoa	Cnidaria	3	0
Class Malacostraca	Malacostraca	Malacostraca	Malacostraca	Arthropoda	4	0
Class Ophiuroidea	Ophiuroidea	Ophiuroidea	Ophiuroidea	Echinodermata	8	1
Class Polyplacophora	Polyplacophora	Polyplacophora	Polyplacophora	Mollusca	1	0
Class Pycnogonida	Pycnogonida	Pycnogonida	Pycnogonida	Arthropoda	3	0
Class Scaphopoda	Scaphopoda	Scaphopoda	Scaphopoda	Mollusca	15	0
Class Scyphozoa	Scyphozoa	Scyphozoa	Scyphozoa	Cnidaria	0	1
Clathria	Clathria	Microcionidae	Demospongiae	Porifera	2	1
Clathria thetidis	Clathria	Microcionidae	Demospongiae	Porifera	1	0
Clathrina	Clathrina	Clathrinidae	Calcarea	Porifera	2	1
Clathrinidae	Clathrinidae	Clathrinidae	Calcarea	Porifera	0	3
Claviderma australe	Claviderma	Prochaetodermatidae	Caudofoveata	Mollusca	1	0
Clavularia	Clavularia	Clavulariidae	Anthozoa	Cnidaria	1	0
Clavulariidae	Clavulariidae	Clavulariidae	Anthozoa	Cnidaria	0	1
Clavus hewittae	Clavus	Drilliidae	Gastropoda	Mollusca	2	0
Cleonardopsis	Cleonardopsis	Amathillopsidae	Malacostraca	Arthropoda	1	0
Cleotrivia euclaensis	Cleotrivia	Triviidae	Gastropoda	Mollusca	1	0
Clepidecrella colliboi	Clepidecrella	Kergueleniidae	Malacostraca	Arthropoda	3	0
Clepidecrella ira	Clepidecrella	Kergueleniidae	Malacostraca	Arthropoda	3	0
Clio cuspidata	Clio	Cliidae	Gastropoda	Mollusca	1	0
Clio pyramidata	Clio	Cliidae	Gastropoda	Mollusca	17	0
Clio recurva	Clio	Cliidae	Gastropoda	Mollusca	2	0
Cliona	Cliona	Clionaidae	Demospongiae	Porifera	1	0
Clypeaster	Clypeaster	Clypeasteridae	Echinoidea	Echinodermata	1	5
Clypeaster australasiae	Clypeaster	Clypeasteridae	Echinoidea	Echinodermata	2	0
Clypeaster virescens	Clypeaster	Clypeasteridae	Echinoidea	Echinodermata	2	0
Coccopigya barbatula	Coccopigya	Cocculinidae	Gastropoda	Mollusca	4	0
Coccopigya crinita	Coccopigya	Cocculinidae	Gastropoda	Mollusca	4	0
Coccorella atlantica	Coccorella	Evermannellidae	Actinopteri	Chordata	2	0
Cocculinella coercita	Cocculinella	Cocculinellidae	Gastropoda	Mollusca	3	0
Cocculinidae	Cocculinidae	Cocculinidae	Gastropoda	Mollusca	1	0
Cochlespira	Cochlespira	Cochlespiridae	Gastropoda	Mollusca	1	0
Cochlespira beuteli	Cochlespira	Cochlespiridae	Gastropoda	Mollusca	1	0
Coelophrys	Coelophrys	Ogcocephalidae	Actinopteri	Chordata	3	0
Coelopleurus australis	Coelopleurus	Arbaciidae	Echinoidea	Echinodermata	1	0
Coelorinchus	Coelorinchus	Macrouridae	Actinopteri	Chordata	3	2
Coelorinchus acanthiger	Coelorinchus	Macrouridae	Actinopteri	Chordata	11	3
Coelorinchus amydrozosterus	Coelorinchus	Macrouridae	Actinopteri	Chordata	2	5
Coelorinchus australis	Coelorinchus	Macrouridae	Actinopteri	Chordata	1	0
Coelorinchus fasciatus	Coelorinchus	Macrouridae	Actinopteri	Chordata	3	0
Coelorinchus gormani	Coelorinchus	Macrouridae	Actinopteri	Chordata	11	0
Coelorinchus hoangi	Coelorinchus	Macrouridae	Actinopteri	Chordata	1	0
Coelorinchus innotabilis	Coelorinchus	Macrouridae	Actinopteri	Chordata	12	0
Coelorinchus kaiyomaru	Coelorinchus	Macrouridae	Actinopteri	Chordata	7	0
Coelorinchus kermadecus	Coelorinchus	Macrouridae	Actinopteri	Chordata	2	0
Coelorinchus macrorhynchus	Coelorinchus	Macrouridae	Actinopteri	Chordata	4	0
Coelorinchus matamua	Coelorinchus	Macrouridae	Actinopteri	Chordata	7	0
Coelorinchus maurofasciatus	Coelorinchus	Macrouridae	Actinopteri	Chordata	7	0
Coelorinchus mirus	Coelorinchus	Macrouridae	Actinopteri	Chordata	4	4
Coelorinchus mycterismus	Coelorinchus	Macrouridae	Actinopteri	Chordata	1	0
Coelorinchus supernasutus	Coelorinchus	Macrouridae	Actinopteri	Chordata	1	0
Coelorinchus trachycarus	Coelorinchus	Macrouridae	Actinopteri	Chordata	2	4
Coelosphaera	Coelosphaera	Coelosphaeridae	Demospongiae	Porifera	1	1
Coelosphaera globosa	Coelosphaera	Coelosphaeridae	Demospongiae	Porifera	1	0
Coelosphaeridae	Coelosphaeridae	Coelosphaeridae	Demospongiae	Porifera	1	0
Colanthura	Colanthura	Paranthuridae	Malacostraca	Arthropoda	3	0
Collettea cylindratoides	Collettea	Colletteidae	Malacostraca	Arthropoda	4	0
Colobonema sericeum	Colobonema	Rhopalonematidae	Hydrozoa	Cnidaria	1	0
Coloconger	Coloconger	Colocongridae	Actinopteri	Chordata	2	0
Coloconger scholesi	Coloconger	Colocongridae	Actinopteri	Chordata	4	0
Colomastigidae	Colomastigidae	Colomastigidae	Malacostraca	Arthropoda	2	0
Colossendeidae	Colossendeidae	Colossendeidae	Pycnogonida	Arthropoda	1	0
Colossendeis	Colossendeis	Colossendeidae	Pycnogonida	Arthropoda	5	0
Colossendeis arcuata	Colossendeis	Colossendeidae	Pycnogonida	Arthropoda	3	0
Colossendeis colossea	Colossendeis	Colossendeidae	Pycnogonida	Arthropoda	4	0
Colossendeis cucurbita	Colossendeis	Colossendeidae	Pycnogonida	Arthropoda	0	5
Colossendeis ensifer	Colossendeis	Colossendeidae	Pycnogonida	Arthropoda	2	0
Colossendeis macerrima	Colossendeis	Colossendeidae	Pycnogonida	Arthropoda	5	0
Colossendeis melancholicus	Colossendeis	Colossendeidae	Pycnogonida	Arthropoda	1	0
Colossendeis minor	Colossendeis	Colossendeidae	Pycnogonida	Arthropoda	0	5
Colossendeis robusta	Colossendeis	Colossendeidae	Pycnogonida	Arthropoda	1	0
Colossendeis spicula	Colossendeis	Colossendeidae	Pycnogonida	Arthropoda	1	2
Colossendeis tasmanica	Colossendeis	Colossendeidae	Pycnogonida	Arthropoda	5	3
Colpospira accisa	Colpospira	Turritellidae	Gastropoda	Mollusca	1	0
Colpospira atkinsoni	Colpospira	Turritellidae	Gastropoda	Mollusca	15	0
Colpospira cordismei	Colpospira	Turritellidae	Gastropoda	Mollusca	1	0
Colpospira curialis	Colpospira	Turritellidae	Gastropoda	Mollusca	15	0
Colpospira decoramen	Colpospira	Turritellidae	Gastropoda	Mollusca	7	0
Colpospira quadrata	Colpospira	Turritellidae	Gastropoda	Mollusca	1	0
Colpospira smithiana	Colpospira	Turritellidae	Gastropoda	Mollusca	20	0
Colpospira translucida	Colpospira	Turritellidae	Gastropoda	Mollusca	2	0
Colpospira wollumbi	Colpospira	Turritellidae	Gastropoda	Mollusca	2	0
Colpospira yarramundi	Colpospira	Turritellidae	Gastropoda	Mollusca	14	0
Colubraria mulveyana	Colubraria	Colubrariidae	Gastropoda	Mollusca	1	0
Columbarium	Columbarium	Turbinellidae	Gastropoda	Mollusca	1	0
Columbarium hedleyi	Columbarium	Turbinellidae	Gastropoda	Mollusca	22	0
Columbarium pagodoides	Columbarium	Turbinellidae	Gastropoda	Mollusca	19	4
Coluzea icarus	Coluzea	Turbinellidae	Gastropoda	Mollusca	1	0
Comasteridae	Comasteridae	Comasteridae	Crinoidea	Echinodermata	1	0
Cominella	Cominella	Buccinidae	Gastropoda	Mollusca	13	0
Comitas	Comitas	Pseudomelatomidae	Gastropoda	Mollusca	8	2
Comitas galatheae	Comitas	Pseudomelatomidae	Gastropoda	Mollusca	1	0
Compressidens platyceras	Compressidens	Gadilida incertae sedis	Scaphopoda	Mollusca	2	0
Compressidentalium clathratum	Compressidentalium	Dentaliidae	Scaphopoda	Mollusca	3	0
Conasprella rutila	Conasprella	Conidae	Gastropoda	Mollusca	1	0
Condylocardia notoaustralis	Condylocardia	Condylocardiidae	Bivalvia	Mollusca	5	0
Condylocardia pectinata	Condylocardia	Condylocardiidae	Bivalvia	Mollusca	2	0
Condylocardia rectangularis	Condylocardia	Condylocardiidae	Bivalvia	Mollusca	1	0
Conger	Conger	Congridae	Actinopteri	Chordata	2	0
Conger verreauxi	Conger	Congridae	Actinopteri	Chordata	4	0
Conidae	Conidae	Conidae	Gastropoda	Mollusca	1	0
Conocara murrayi	Conocara	Alepocephalidae	Actinopteri	Chordata	0	1
Conocladus australis	Conocladus	Gorgonocephalidae	Ophiuroidea	Echinodermata	2	0
Conopora	Conopora	Stylasteridae	Hydrozoa	Cnidaria	1	0
Conotrochus funicolumna	Conotrochus	Caryophylliidae	Anthozoa	Cnidaria	3	0
Contrarimesus franklinae	Contrarimesus	Ischnomesidae	Malacostraca	Arthropoda	4	0
Contusus	Contusus	Tetraodontidae	Actinopteri	Chordata	1	0
Conuber conicum	Conuber	Naticidae	Gastropoda	Mollusca	1	0
Corallimorphus	Corallimorphus	Corallimorphidae	Anthozoa	Cnidaria	2	4
Corallimorphus rigidus	Corallimorphus	Corallimorphidae	Anthozoa	Cnidaria	2	0
Coralliophila	Coralliophila	Muricidae	Gastropoda	Mollusca	1	0
Coralliophila inflata	Coralliophila	Muricidae	Gastropoda	Mollusca	2	0
Coralliophila sertata	Coralliophila	Muricidae	Gastropoda	Mollusca	2	0
Corallium	Corallium	Coralliidae	Anthozoa	Cnidaria	1	0
Corbulella corbula	Corbulella	Calloporidae	Gymnolaemata	Bryozoa	1	0
Cornucopina tuba	Cornucopina	Bugulidae	Gymnolaemata	Bryozoa	2	0
Cornuticella cornuta	Cornuticella	Catenicellidae	Gymnolaemata	Bryozoa	2	0
Coronaster halicepus	Coronaster	Asteriidae	Asteroidea	Echinodermata	3	0
Coronaster volsellatus	Coronaster	Asteriidae	Asteroidea	Echinodermata	2	0
Corophiidae	Corophiidae	Corophiidae	Malacostraca	Arthropoda	1	0
Corynactis	Corynactis	Corallimorphidae	Anthozoa	Cnidaria	0	2
Coryphaenoides	Coryphaenoides	Macrouridae	Actinopteri	Chordata	2	1
Coryphaenoides dossenus	Coryphaenoides	Macrouridae	Actinopteri	Chordata	13	3
Coryphaenoides filicauda	Coryphaenoides	Macrouridae	Actinopteri	Chordata	0	5
Coryphaenoides grahami	Coryphaenoides	Macrouridae	Actinopteri	Chordata	2	0
Coryphaenoides murrayi	Coryphaenoides	Macrouridae	Actinopteri	Chordata	0	3
Coryphaenoides rudis	Coryphaenoides	Macrouridae	Actinopteri	Chordata	1	0
Coryphaenoides serrulatus	Coryphaenoides	Macrouridae	Actinopteri	Chordata	13	5
Coryphaenoides striaturus	Coryphaenoides	Macrouridae	Actinopteri	Chordata	2	4
Coryphaenoides subserrulatus	Coryphaenoides	Macrouridae	Actinopteri	Chordata	4	1
Cosa pharetra	Cosa	Philobryidae	Bivalvia	Mollusca	3	0
Cosmasterias dyscrita	Cosmasterias	Stichasteridae	Asteroidea	Echinodermata	11	0
Cossmannica subcarina	Cossmannica	Pyramidellidae	Gastropoda	Mollusca	1	0
Costaticella benecostata	Costaticella	Catenicellidae	Gymnolaemata	Bryozoa	1	0
Costaticella hastata	Costaticella	Catenicellidae	Gymnolaemata	Bryozoa	2	0
Costatophora granifera	Costatophora	Triphoridae	Gastropoda	Mollusca	2	0
Costellariidae	Costellariidae	Costellariidae	Gastropoda	Mollusca	3	0
Cranchia scabra	Cranchia	Cranchiidae	Cephalopoda	Mollusca	9	0
Cranchiidae	Cranchiidae	Cranchiidae	Cephalopoda	Mollusca	6	1
Crangonidae	Crangonidae	Crangonidae	Malacostraca	Arthropoda	1	0
Craniella stewarti	Craniella	Tetillidae	Demospongiae	Porifera	1	0
Crassitoniella erratica	Crassitoniella	Eatoniellidae	Gastropoda	Mollusca	1	0
Crella	Crella	Crellidae	Demospongiae	Porifera	2	1
Crenarctus crenatus	Crenarctus	Scyllaridae	Malacostraca	Arthropoda	1	0
Creseis virgula	Creseis	Creseidae	Gastropoda	Mollusca	3	0
Cribricellina cribraria	Cribricellina	Catenicellidae	Gymnolaemata	Bryozoa	2	0
Cribrochalina	Cribrochalina	Niphatidae	Demospongiae	Porifera	1	0
Crisia acropora	Crisia	Crisiidae	Stenolaemata	Bryozoa	2	0
Crispatotrochus	Crispatotrochus	Caryophylliidae	Anthozoa	Cnidaria	1	0
Crispatotrochus inornatus	Crispatotrochus	Caryophylliidae	Anthozoa	Cnidaria	1	0
Crossaster	Crossaster	Solasteridae	Asteroidea	Echinodermata	5	0
Crossaster japonicus	Crossaster	Solasteridae	Asteroidea	Echinodermata	8	0
Crossaster multispinus	Crossaster	Solasteridae	Asteroidea	Echinodermata	7	1
Crosseola concinna	Crosseola	Crosseolidae	Gastropoda	Mollusca	1	0
Cryptocope	Cryptocope	Cryptocopidae	Malacostraca	Arthropoda	1	0
Cryptoniscidae	Cryptoniscidae	Cryptoniscidae	Malacostraca	Arthropoda	2	0
Cryptopsaras couesii	Cryptopsaras	Ceratiidae	Actinopteri	Chordata	6	0
Cryptostomaria	Cryptostomaria	Cellariidae	Gymnolaemata	Bryozoa	1	0
Ctena reevei	Ctena	Lucinidae	Bivalvia	Mollusca	1	0
Ctenodiscus	Ctenodiscus	Ctenodiscidae	Asteroidea	Echinodermata	1	0
Ctenodiscus orientalis	Ctenodiscus	Ctenodiscidae	Asteroidea	Echinodermata	2	0
Ctenopteryx sicula	Ctenopteryx	Ctenopterygidae	Cephalopoda	Mollusca	4	0
Cubiceps	Cubiceps	Nomeidae	Actinopteri	Chordata	3	0
Cubiceps baxteri	Cubiceps	Nomeidae	Actinopteri	Chordata	3	0
Cubiceps whiteleggii	Cubiceps	Nomeidae	Actinopteri	Chordata	6	0
Cucumaria	Cucumaria	Cucumariidae	Holothuroidea	Echinodermata	1	0
Cucumariidae	Cucumariidae	Cucumariidae	Holothuroidea	Echinodermata	1	0
Culicia australiensis	Culicia	Rhizangiidae	Anthozoa	Cnidaria	1	0
Cumella	Cumella	Nannastacidae	Malacostraca	Arthropoda	1	0
Cumia adjuncta	Cumia	Colubrariidae	Gastropoda	Mollusca	3	0
Cumia schoutanica	Cumia	Colubrariidae	Gastropoda	Mollusca	5	0
Cuna delta	Cuna	Condylocardiidae	Bivalvia	Mollusca	3	0
Cuna libbyae	Cuna	Condylocardiidae	Bivalvia	Mollusca	3	0
Cunanax compressa	Cunanax	Condylocardiidae	Bivalvia	Mollusca	2	0
Curveulima	Curveulima	Eulimidae	Gastropoda	Mollusca	1	0
Curveulima cornuta	Curveulima	Eulimidae	Gastropoda	Mollusca	1	0
Cuspidaria	Cuspidaria	Cuspidariidae	Bivalvia	Mollusca	14	2
Cuspidaria angasi	Cuspidaria	Cuspidariidae	Bivalvia	Mollusca	4	0
Cuspidaria erma	Cuspidaria	Cuspidariidae	Bivalvia	Mollusca	4	1
Cuspidaria exarata	Cuspidaria	Cuspidariidae	Bivalvia	Mollusca	1	0
Cuspidaria gigantea	Cuspidaria	Cuspidariidae	Bivalvia	Mollusca	8	0
Cuspidaria halei	Cuspidaria	Cuspidariidae	Bivalvia	Mollusca	2	0
Cuspidaria latesulcata	Cuspidaria	Cuspidariidae	Bivalvia	Mollusca	1	0
Cuspidaria nobilis	Cuspidaria	Cuspidariidae	Bivalvia	Mollusca	3	0
Cuspidariidae	Cuspidariidae	Cuspidariidae	Bivalvia	Mollusca	2	0
Cuvierina columnella	Cuvierina	Cuvierinidae	Gastropoda	Mollusca	16	0
Cyamiomactra balaustina	Cyamiomactra	Cyamiidae	Bivalvia	Mollusca	2	0
Cyathotrochus pileus	Cyathotrochus	Turbinoliidae	Anthozoa	Cnidaria	1	0
Cyclaspis	Cyclaspis	Bodotriidae	Malacostraca	Arthropoda	6	0
Cyclopecten kapalae	Cyclopecten	Propeamussiidae	Bivalvia	Mollusca	13	0
Cyclopteridae	Cyclopteridae	Cyclopteridae	Actinopteri	Chordata	1	0
Cycloteuthis sirventi	Cycloteuthis	Cycloteuthidae	Cephalopoda	Mollusca	1	0
Cyclothone	Cyclothone	Gonostomatidae	Actinopteri	Chordata	4	0
Cyclothone acclinidens	Cyclothone	Gonostomatidae	Actinopteri	Chordata	1	0
Cyclothone kobayashii	Cyclothone	Gonostomatidae	Actinopteri	Chordata	1	0
Cyclothone microdon	Cyclothone	Gonostomatidae	Actinopteri	Chordata	4	0
Cyclothone pallida	Cyclothone	Gonostomatidae	Actinopteri	Chordata	1	0
Cyematidae	Cyematidae	Cyematidae	Actinopteri	Chordata	1	0
Cylichna thetidis	Cylichna	Cylichnidae	Gastropoda	Mollusca	2	0
Cylichnidae	Cylichnidae	Cylichnidae	Gastropoda	Mollusca	6	0
Cylindriscala distincta	Cylindriscala	Epitoniidae	Gastropoda	Mollusca	11	0
Cymatiella columnaria	Cymatiella	Ranellidae	Gastropoda	Mollusca	2	0
Cymatiella sexcostata	Cymatiella	Ranellidae	Gastropoda	Mollusca	3	0
Cymbiola magnifica	Cymbiola	Volutidae	Gastropoda	Mollusca	1	0
Cymbulia	Cymbulia	Cymbuliidae	Gastropoda	Mollusca	1	0
Cymodoce haswelli	Cymodoce	Sphaeromatidae	Malacostraca	Arthropoda	1	0
Cymonomus	Cymonomus	Cymonomidae	Malacostraca	Arthropoda	3	2
Cymonomus delli	Cymonomus	Cymonomidae	Malacostraca	Arthropoda	2	3
Cymonomus soela	Cymonomus	Cymonomidae	Malacostraca	Arthropoda	2	1
Cymothoidae	Cymothoidae	Cymothoidae	Malacostraca	Arthropoda	1	0
Cynoglossidae	Cynoglossidae	Cynoglossidae	Actinopteri	Chordata	2	0
Cynomacrurus piriei	Cynomacrurus	Macrouridae	Actinopteri	Chordata	1	0
Cyphocaris	Cyphocaris	Cyphocarididae	Malacostraca	Arthropoda	3	0
Cyphocaris faurei	Cyphocaris	Cyphocarididae	Malacostraca	Arthropoda	1	0
Cyrtomaia	Cyrtomaia	Inachidae	Malacostraca	Arthropoda	1	0
Cyrtomaia griffini	Cyrtomaia	Inachidae	Malacostraca	Arthropoda	4	0
Cyrtomaia maccullochi	Cyrtomaia	Inachidae	Malacostraca	Arthropoda	6	4
Cyrtomaia murrayi	Cyrtomaia	Inachidae	Malacostraca	Arthropoda	1	0
Cystiscus	Cystiscus	Cystiscidae	Gastropoda	Mollusca	5	0
Cystiscus angasi	Cystiscus	Cystiscidae	Gastropoda	Mollusca	17	0
Cystiscus connectans	Cystiscus	Cystiscidae	Gastropoda	Mollusca	2	0
Cystiscus cratericula	Cystiscus	Cystiscidae	Gastropoda	Mollusca	1	0
Cystiscus melwardi	Cystiscus	Cystiscidae	Gastropoda	Mollusca	1	0
Cystiscus minutissimus	Cystiscus	Cystiscidae	Gastropoda	Mollusca	2	0
Cystiscus subauriculatus	Cystiscus	Cystiscidae	Gastropoda	Mollusca	2	0
Cystisoma pellucida	Cystisoma	Cystisomatidae	Malacostraca	Arthropoda	1	0
Cyttopsis rosea	Cyttopsis	Parazenidae	Actinopteri	Chordata	9	0
Cyttus	Cyttus	Cyttidae	Actinopteri	Chordata	3	0
Cyttus australis	Cyttus	Cyttidae	Actinopteri	Chordata	1	0
Cyttus novaezealandiae	Cyttus	Cyttidae	Actinopteri	Chordata	5	0
Cyttus traversi	Cyttus	Cyttidae	Actinopteri	Chordata	14	0
Dacrydium fabale	Dacrydium	Mytilidae	Bivalvia	Mollusca	3	0
Dagnaudus petterdi	Dagnaudus	Homolidae	Malacostraca	Arthropoda	18	0
Daidalometra eurymedon	Daidalometra	Thalassometridae	Crinoidea	Echinodermata	1	0
Dalatias licha	Dalatias	Dalatiidae	Elasmobranchii	Chordata	9	0
Danilia insperata	Danilia	Chilodontidae	Gastropoda	Mollusca	1	0
Danilia telebathia	Danilia	Chilodontidae	Gastropoda	Mollusca	4	0
Dannevigia tusca	Dannevigia	Ophidiidae	Actinopteri	Chordata	0	1
Daphnella	Daphnella	Raphitomidae	Gastropoda	Mollusca	1	0
Daphnella stiphra	Daphnella	Raphitomidae	Gastropoda	Mollusca	1	0
Daphnellopsis fimbriata	Daphnellopsis	Muricidae	Gastropoda	Mollusca	1	0
Dardanus arrosor	Dardanus	Diogenidae	Malacostraca	Arthropoda	4	4
Darwinellidae	Darwinellidae	Darwinellidae	Demospongiae	Porifera	0	3
Deania	Deania	Centrophoridae	Elasmobranchii	Chordata	3	0
Deania calceus	Deania	Centrophoridae	Elasmobranchii	Chordata	9	0
Deania quadrispinosa	Deania	Centrophoridae	Elasmobranchii	Chordata	6	0
Decapterus	Decapterus	Carangidae	Actinopteri	Chordata	1	0
Decolopoda australis	Decolopoda	Colossendeidae	Pycnogonida	Arthropoda	1	0
Deima validum	Deima	Deimatidae	Holothuroidea	Echinodermata	4	1
Delectopecten	Delectopecten	Pectinidae	Bivalvia	Mollusca	2	0
Delectopecten fosterianus	Delectopecten	Pectinidae	Bivalvia	Mollusca	14	2
Deltocyathus magnificus	Deltocyathus	Deltocyathidae	Anthozoa	Cnidaria	9	4
Dendoricellidae	Dendoricellidae	Dendoricellidae	Demospongiae	Porifera	0	1
Dendrilla	Dendrilla	Darwinellidae	Demospongiae	Porifera	1	0
Dendrobathypathes isocrada	Dendrobathypathes	Schizopathidae	Anthozoa	Cnidaria	2	0
Dendrobrachia paucispina	Dendrobrachia	Dendrobrachiidae	Anthozoa	Cnidaria	1	0
Dendrogramma enigmatica	Dendrogramma	Rhodaliidae	Hydrozoa	Cnidaria	0	3
Dendronephthya	Dendronephthya	Nephtheidae	Anthozoa	Cnidaria	1	1
Dendrotion	Dendrotion	Dendrotionidae	Malacostraca	Arthropoda	2	0
Dendrotion onychogalea	Dendrotion	Dendrotionidae	Malacostraca	Arthropoda	2	0
Dendrotion peradorcus	Dendrotion	Dendrotionidae	Malacostraca	Arthropoda	5	0
Dendrotion petrogale	Dendrotion	Dendrotionidae	Malacostraca	Arthropoda	2	0
Dendrotion thylogale	Dendrotion	Dendrotionidae	Malacostraca	Arthropoda	5	0
Dentaliidae	Dentaliidae	Dentaliidae	Scaphopoda	Mollusca	2	0
Dentalium	Dentalium	Dentaliidae	Scaphopoda	Mollusca	4	0
Dentalium collinsae	Dentalium	Dentaliidae	Scaphopoda	Mollusca	1	0
Dentimargo	Dentimargo	Marginellidae	Gastropoda	Mollusca	5	0
Dentimargo allporti	Dentimargo	Marginellidae	Gastropoda	Mollusca	2	0
Dentimargo dentiens	Dentimargo	Marginellidae	Gastropoda	Mollusca	1	0
Dentimargo jaffa	Dentimargo	Marginellidae	Gastropoda	Mollusca	1	0
Dentimargo kemblensis	Dentimargo	Marginellidae	Gastropoda	Mollusca	17	0
Dentimargo mayii	Dentimargo	Marginellidae	Gastropoda	Mollusca	5	0
Dentitheca hertwigi	Dentitheca	Plumulariidae	Hydrozoa	Cnidaria	1	0
Deosergestes corniculum	Deosergestes	Sergestidae	Malacostraca	Arthropoda	8	1
Deosergestes curvatus	Deosergestes	Sergestidae	Malacostraca	Arthropoda	8	0
Deosergestes disjunctus	Deosergestes	Sergestidae	Malacostraca	Arthropoda	0	2
Dermechinus	Dermechinus	Echinidae	Echinoidea	Echinodermata	1	0
Dermechinus horridus	Dermechinus	Echinidae	Echinoidea	Echinodermata	11	0
Desmodema polystictum	Desmodema	Trachipteridae	Actinopteri	Chordata	1	0
Desmophyllum dianthus	Desmophyllum	Caryophylliidae	Anthozoa	Cnidaria	13	0
Desmosomatidae	Desmosomatidae	Desmosomatidae	Malacostraca	Arthropoda	5	0
Destacar metella	Destacar	Arcidae	Bivalvia	Mollusca	8	0
Devo dubuc	Devo	Amaryllididae	Malacostraca	Arthropoda	1	0
Devo grahami	Devo	Amaryllididae	Malacostraca	Arthropoda	9	0
Dexaminidae	Dexaminidae	Dexaminidae	Malacostraca	Arthropoda	1	0
Diacanthurus ecphyma	Diacanthurus	Paguridae	Malacostraca	Arthropoda	1	0
Diacavolinia longirostris	Diacavolinia	Cavoliniidae	Gastropoda	Mollusca	3	0
Diacria quadridentata	Diacria	Cavoliniidae	Gastropoda	Mollusca	2	0
Diacria trispinosa	Diacria	Cavoliniidae	Gastropoda	Mollusca	23	0
Diaphus	Diaphus	Myctophidae	Actinopteri	Chordata	6	0
Diaphus bertelseni	Diaphus	Myctophidae	Actinopteri	Chordata	1	0
Diaphus brachycephalus	Diaphus	Myctophidae	Actinopteri	Chordata	5	0
Diaphus danae	Diaphus	Myctophidae	Actinopteri	Chordata	5	0
Diaphus effulgens	Diaphus	Myctophidae	Actinopteri	Chordata	3	0
Diaphus fragilis	Diaphus	Myctophidae	Actinopteri	Chordata	3	0
Diaphus hudsoni	Diaphus	Myctophidae	Actinopteri	Chordata	3	0
Diaphus kapalae	Diaphus	Myctophidae	Actinopteri	Chordata	5	0
Diaphus luetkeni	Diaphus	Myctophidae	Actinopteri	Chordata	2	0
Diaphus meadi	Diaphus	Myctophidae	Actinopteri	Chordata	3	0
Diaphus metopoclampus	Diaphus	Myctophidae	Actinopteri	Chordata	4	0
Diaphus mollis	Diaphus	Myctophidae	Actinopteri	Chordata	3	0
Diaphus ostenfeldi	Diaphus	Myctophidae	Actinopteri	Chordata	3	0
Diaphus parri	Diaphus	Myctophidae	Actinopteri	Chordata	4	0
Diaphus perspicillatus	Diaphus	Myctophidae	Actinopteri	Chordata	1	0
Diaphus termophilus	Diaphus	Myctophidae	Actinopteri	Chordata	4	0
Diaphus watasei	Diaphus	Myctophidae	Actinopteri	Chordata	2	0
Diastobranchus capensis	Diastobranchus	Synaphobranchidae	Actinopteri	Chordata	7	4
Diastylidae	Diastylidae	Diastylidae	Malacostraca	Arthropoda	2	0
Diastylis	Diastylis	Diastylidae	Malacostraca	Arthropoda	8	0
Dibranchus japonicus	Dibranchus	Ogcocephalidae	Actinopteri	Chordata	5	0
Dicrolene	Dicrolene	Ophidiidae	Actinopteri	Chordata	2	5
Dictyodendrilla	Dictyodendrilla	Dictyodendrillidae	Demospongiae	Porifera	0	1
Didymozoum simplex	Didymozoum	Farciminariidae	Gymnolaemata	Bryozoa	2	0
Dillwynella	Dillwynella	Skeneidae	Gastropoda	Mollusca	1	0
Dimetopia cornuta	Dimetopia	Bugulidae	Gymnolaemata	Bryozoa	1	0
Dimorphostylis	Dimorphostylis	Diastylidae	Malacostraca	Arthropoda	7	0
Dimorphostylis cottoni	Dimorphostylis	Diastylidae	Malacostraca	Arthropoda	1	0
Dimorphostylis inauspicata	Dimorphostylis	Diastylidae	Malacostraca	Arthropoda	2	0
Dimorphostylis subaculeata	Dimorphostylis	Diastylidae	Malacostraca	Arthropoda	3	0
Dimya	Dimya	Dimyidae	Bivalvia	Mollusca	1	0
Dimya corrugata	Dimya	Dimyidae	Bivalvia	Mollusca	3	0
Diogenichthys atlanticus	Diogenichthys	Myctophidae	Actinopteri	Chordata	1	0
Diogenidae	Diogenidae	Diogenidae	Malacostraca	Arthropoda	1	0
Diplacanthopoma	Diplacanthopoma	Bythitidae	Actinopteri	Chordata	12	0
Diplophos	Diplophos	Gonostomatidae	Actinopteri	Chordata	2	0
Diplophos taenia	Diplophos	Gonostomatidae	Actinopteri	Chordata	5	0
Diplopteraster	Diplopteraster	Pterasteridae	Asteroidea	Echinodermata	8	1
Dipsacaster	Dipsacaster	Astropectinidae	Asteroidea	Echinodermata	1	0
Dipsacaster magnificus	Dipsacaster	Astropectinidae	Asteroidea	Echinodermata	10	0
Dipturus	Dipturus	Rajidae	Elasmobranchii	Chordata	1	0
Dipturus acrobelus	Dipturus	Rajidae	Elasmobranchii	Chordata	1	0
Dipturus canutus	Dipturus	Rajidae	Elasmobranchii	Chordata	1	0
Dipturus cerva	Dipturus	Rajidae	Elasmobranchii	Chordata	0	1
Dipturus grahami	Dipturus	Rajidae	Elasmobranchii	Chordata	6	0
Dipturus gudgeri	Dipturus	Rajidae	Elasmobranchii	Chordata	3	0
Diretmichthys parini	Diretmichthys	Diretmidae	Actinopteri	Chordata	5	0
Diretmidae	Diretmidae	Diretmidae	Actinopteri	Chordata	1	0
Diretmus	Diretmus	Diretmidae	Actinopteri	Chordata	1	0
Diretmus argenteus	Diretmus	Diretmidae	Actinopteri	Chordata	9	0
Dischides	Dischides	Gadilidae	Scaphopoda	Mollusca	1	0
Disconectes	Disconectes	Munnopsidae	Malacostraca	Arthropoda	7	0
Discotectonica	Discotectonica	Architectonicidae	Gastropoda	Mollusca	1	0
Discotectonica acutissima	Discotectonica	Architectonicidae	Gastropoda	Mollusca	1	0
Discoteuthis discus	Discoteuthis	Cycloteuthidae	Cephalopoda	Mollusca	1	0
Distichoptilum gracile	Distichoptilum	Protoptilidae	Anthozoa	Cnidaria	1	0
Distorsio	Distorsio	Personidae	Gastropoda	Mollusca	1	0
Distosquilla miles	Distosquilla	Squillidae	Malacostraca	Arthropoda	1	0
Dodecas hexacentrum	Dodecas	Caprellidae	Malacostraca	Arthropoda	1	0
Dodecolopoda mawsoni	Dodecolopoda	Colossendeidae	Pycnogonida	Arthropoda	1	0
Dolicholatirus	Dolicholatirus	Fasciolariidae	Gastropoda	Mollusca	1	0
Dolopichthys pullatus	Dolopichthys	Oneirodidae	Actinopteri	Chordata	3	0
Domiporta strangei	Domiporta	Mitridae	Gastropoda	Mollusca	2	0
Dorhynchus ramusculus	Dorhynchus	Inachidae	Malacostraca	Arthropoda	4	5
Dorididae	Dorididae	Dorididae	Gastropoda	Mollusca	0	3
Dosinia caerulea	Dosinia	Veneridae	Bivalvia	Mollusca	1	0
Drifa arbuscula	Drifa	Nephtheidae	Anthozoa	Cnidaria	1	0
Drifa portlandensis	Drifa	Nephtheidae	Anthozoa	Cnidaria	1	1
Dromiidae	Dromiidae	Dromiidae	Malacostraca	Arthropoda	0	1
Drummondia tridentata	Drummondia	Pachynidae	Malacostraca	Arthropoda	2	0
Dunocyathus parasiticus	Dunocyathus	Turbinoliidae	Anthozoa	Cnidaria	2	0
Dysideidae	Dysideidae	Dysideidae	Demospongiae	Porifera	0	3
Dytaster	Dytaster	Astropectinidae	Asteroidea	Echinodermata	2	3
Ebalia tuberculosa	Ebalia	Leucosiidae	Malacostraca	Arthropoda	13	5
Eccliseogyra	Eccliseogyra	Nystiellidae	Gastropoda	Mollusca	1	0
Echinasteridae	Echinasteridae	Echinasteridae	Asteroidea	Echinodermata	2	0
Echinocucumis	Echinocucumis	Ypsilothuriidae	Holothuroidea	Echinodermata	1	0
Echinocucumis hispida	Echinocucumis	Ypsilothuriidae	Holothuroidea	Echinodermata	14	0
Echinocyamus	Echinocyamus	Echinocyamidae	Echinoidea	Echinodermata	1	0
Echinocyamus platytatus	Echinocyamus	Echinocyamidae	Echinoidea	Echinodermata	1	0
Echinocyamus scaber	Echinocyamus	Echinocyamidae	Echinoidea	Echinodermata	1	0
Echinodictyum	Echinodictyum	Raspailiidae	Demospongiae	Porifera	1	0
Echinolatus poorei	Echinolatus	Ovalipidae	Malacostraca	Arthropoda	1	0
Echinomunna horrida	Echinomunna	Munnidae	Malacostraca	Arthropoda	6	0
Echinopleura	Echinopleura	Desmosomatidae	Malacostraca	Arthropoda	1	0
Echinopleura cephalomagna	Echinopleura	Desmosomatidae	Malacostraca	Arthropoda	2	0
Echinothuriidae	Echinothuriidae	Echinothuriidae	Echinoidea	Echinodermata	6	1
Echinozone	Echinozone	Munnopsidae	Malacostraca	Arthropoda	4	0
Echinus multidentatus	Echinus	Echinidae	Echinoidea	Echinodermata	1	1
Echiodon	Echiodon	Carapidae	Actinopteri	Chordata	2	0
Echiodon rendahli	Echiodon	Carapidae	Actinopteri	Chordata	0	1
Echiostoma barbatum	Echiostoma	Stomiidae	Actinopteri	Chordata	3	0
Eclysis	Eclysis	Stilipedidae	Malacostraca	Arthropoda	1	0
Ectreposebastes niger	Ectreposebastes	Setarchidae	Actinopteri	Chordata	2	0
Eiconaxius mallacoota	Eiconaxius	Axiidae	Malacostraca	Arthropoda	2	0
Elasmopus	Elasmopus	Maeridae	Malacostraca	Arthropoda	1	0
Electroma papilionacea	Electroma	Pteriidae	Bivalvia	Mollusca	1	0
Electrona risso	Electrona	Myctophidae	Actinopteri	Chordata	6	0
Eledone palari	Eledone	Eledonidae	Cephalopoda	Mollusca	6	3
Eleutherobia	Eleutherobia	Alcyoniidae	Anthozoa	Cnidaria	0	2
Elimedon	Elimedon	Lysianassidae	Malacostraca	Arthropoda	1	0
Ellatrivia merces	Ellatrivia	Triviidae	Gastropoda	Mollusca	7	0
Ellipinion	Ellipinion	Elpidiidae	Holothuroidea	Echinodermata	0	3
Ellisina sericea	Ellisina	Calloporidae	Gymnolaemata	Bryozoa	1	0
Elpidia theeli	Elpidia	Elpidiidae	Holothuroidea	Echinodermata	4	0
Elthusa	Elthusa	Cymothoidae	Malacostraca	Arthropoda	0	1
Elthusa neocytta	Elthusa	Cymothoidae	Malacostraca	Arthropoda	1	0
Elthusa raynaudii	Elthusa	Cymothoidae	Malacostraca	Arthropoda	1	0
Elthusa sacciger	Elthusa	Cymothoidae	Malacostraca	Arthropoda	2	0
Emarginula	Emarginula	Fissurellidae	Gastropoda	Mollusca	3	0
Emarginula curvamen	Emarginula	Fissurellidae	Gastropoda	Mollusca	3	0
Emarginula dilecta	Emarginula	Fissurellidae	Gastropoda	Mollusca	3	0
Emarginula gabensis	Emarginula	Fissurellidae	Gastropoda	Mollusca	1	0
Emarginula patula	Emarginula	Fissurellidae	Gastropoda	Mollusca	1	0
Emarginula superba	Emarginula	Fissurellidae	Gastropoda	Mollusca	13	2
Emmelichthys struhsakeri	Emmelichthys	Emmelichthyidae	Actinopteri	Chordata	2	0
Emozamia licina	Emozamia	Muricidae	Gastropoda	Mollusca	5	1
Enallopagurus	Enallopagurus	Paguridae	Malacostraca	Arthropoda	1	0
Enallopsammia rostrata	Enallopsammia	Dendrophylliidae	Anthozoa	Cnidaria	4	0
Enatimene	Enatimene	Muricidae	Gastropoda	Mollusca	0	1
Enatimene bassetti	Enatimene	Muricidae	Gastropoda	Mollusca	3	0
Enatimene simplex	Enatimene	Muricidae	Gastropoda	Mollusca	14	0
Endevoura	Endevoura	Endevouridae	Malacostraca	Arthropoda	1	0
Endoxocrinus alternicirrus	Endoxocrinus	Isselicrinidae	Crinoidea	Echinodermata	1	0
Enixotrophon	Enixotrophon	Muricidae	Gastropoda	Mollusca	0	1
Enixotrophon carduelis	Enixotrophon	Muricidae	Gastropoda	Mollusca	0	4
Enixotrophon obtuseliratus	Enixotrophon	Muricidae	Gastropoda	Mollusca	0	1
Enixotrophon plicilaminatus	Enixotrophon	Muricidae	Gastropoda	Mollusca	0	1
Ennucula	Ennucula	Nuculidae	Bivalvia	Mollusca	2	0
Ennucula astricta	Ennucula	Nuculidae	Bivalvia	Mollusca	1	0
Ennucula dilecta	Ennucula	Nuculidae	Bivalvia	Mollusca	3	0
Ennucula superba	Ennucula	Nuculidae	Bivalvia	Mollusca	1	0
Enoploteuthidae	Enoploteuthidae	Enoploteuthidae	Cephalopoda	Mollusca	11	0
Enoploteuthis	Enoploteuthis	Enoploteuthidae	Cephalopoda	Mollusca	6	0
Enoploteuthis galaxias	Enoploteuthis	Enoploteuthidae	Cephalopoda	Mollusca	17	0
Entalina dorsicostata	Entalina	Entalinidae	Scaphopoda	Mollusca	3	0
Entalinidae	Entalinidae	Entalinidae	Scaphopoda	Mollusca	1	0
Entalophoridae	Entalophoridae	Entalophoridae	Stenolaemata	Bryozoa	1	0
Enypniastes eximia	Enypniastes	Pelagothuriidae	Holothuroidea	Echinodermata	0	5
Eocuma	Eocuma	Bodotriidae	Malacostraca	Arthropoda	1	0
Eosipho	Eosipho	Buccinidae	Gastropoda	Mollusca	2	0
Epideira	Epideira	Pseudomelatomidae	Gastropoda	Mollusca	1	0
Epideira candida	Epideira	Pseudomelatomidae	Gastropoda	Mollusca	1	0
Epideira gabensis	Epideira	Pseudomelatomidae	Gastropoda	Mollusca	3	0
Epideira jaffaensis	Epideira	Pseudomelatomidae	Gastropoda	Mollusca	1	0
Epideira schoutanica	Epideira	Pseudomelatomidae	Gastropoda	Mollusca	1	0
Epigodromia	Epigodromia	Dromiidae	Malacostraca	Arthropoda	1	0
Epigonus	Epigonus	Epigonidae	Actinopteri	Chordata	3	0
Epigonus denticulatus	Epigonus	Epigonidae	Actinopteri	Chordata	13	2
Epigonus lenimen	Epigonus	Epigonidae	Actinopteri	Chordata	1	0
Epigonus robustus	Epigonus	Epigonidae	Actinopteri	Chordata	12	0
Epigonus telescopus	Epigonus	Epigonidae	Actinopteri	Chordata	1	0
Epikopais poorei	Epikopais	Munnopsidae	Malacostraca	Arthropoda	3	0
Epikopais waringa	Epikopais	Munnopsidae	Malacostraca	Arthropoda	3	0
Epimeniidae	Epimeniidae	Epimeniidae	Solenogastres	Mollusca	0	3
Epimeria	Epimeria	Epimeriidae	Malacostraca	Arthropoda	5	0
Epipedonana profunda	Epipedonana	Paramunnidae	Malacostraca	Arthropoda	2	0
Episiphon bordaensis	Episiphon	Gadilinidae	Scaphopoda	Mollusca	2	0
Epitoniidae	Epitoniidae	Epitoniidae	Gastropoda	Mollusca	7	0
Epitonium	Epitonium	Epitoniidae	Gastropoda	Mollusca	4	0
Epitonium bellicosum	Epitonium	Epitoniidae	Gastropoda	Mollusca	7	0
Epitonium jousseaumei	Epitonium	Epitoniidae	Gastropoda	Mollusca	1	0
Epitonium jukesianum	Epitonium	Epitoniidae	Gastropoda	Mollusca	3	0
Epitonium neglectum	Epitonium	Epitoniidae	Gastropoda	Mollusca	1	0
Epizoanthus	Epizoanthus	Epizoanthidae	Anthozoa	Cnidaria	6	0
Eplumula australiensis	Eplumula	Latreilliidae	Malacostraca	Arthropoda	3	2
Equichlamys bifrons	Equichlamys	Pectinidae	Bivalvia	Mollusca	1	0
Ericthonius	Ericthonius	Ischyroceridae	Malacostraca	Arthropoda	2	0
Ericusa papillosa	Ericusa	Volutidae	Gastropoda	Mollusca	14	0
Ericusa sericata	Ericusa	Volutidae	Gastropoda	Mollusca	0	1
Ericusa sowerbyi	Ericusa	Volutidae	Gastropoda	Mollusca	13	0
Ernstia	Ernstia	Clathrinidae	Calcarea	Porifera	0	1
Errina	Errina	Stylasteridae	Hydrozoa	Cnidaria	1	0
Erylus	Erylus	Geodiidae	Demospongiae	Porifera	3	0
Escalima murrayi	Escalima	Limidae	Bivalvia	Mollusca	14	0
Escharinidae	Escharinidae	Escharinidae	Gymnolaemata	Bryozoa	2	0
Escharoides excavata	Escharoides	Exochellidae	Gymnolaemata	Bryozoa	1	0
Etmopterus	Etmopterus	Etmopteridae	Elasmobranchii	Chordata	6	0
Etmopterus baxteri	Etmopterus	Etmopteridae	Elasmobranchii	Chordata	1	0
Etmopterus bigelowi	Etmopterus	Etmopteridae	Elasmobranchii	Chordata	2	0
Etmopterus lucifer	Etmopterus	Etmopteridae	Elasmobranchii	Chordata	13	0
Etmopterus molleri	Etmopterus	Etmopteridae	Elasmobranchii	Chordata	6	0
Etmopterus pusillus	Etmopterus	Etmopteridae	Elasmobranchii	Chordata	1	0
Etmopterus unicolor	Etmopterus	Etmopteridae	Elasmobranchii	Chordata	5	0
Eualus	Eualus	Hippolytidae	Malacostraca	Arthropoda	1	0
Eucallisoma	Eucallisoma	Scopelocheiridae	Malacostraca	Arthropoda	2	0
Eucithara compta	Eucithara	Mangeliidae	Gastropoda	Mollusca	1	0
Eucithara pagoda	Eucithara	Mangeliidae	Gastropoda	Mollusca	1	0
Eucleoteuthis luminosa	Eucleoteuthis	Ommastrephidae	Cephalopoda	Mollusca	2	0
Euclichthys polynemus	Euclichthys	Euclichthyidae	Actinopteri	Chordata	6	5
Eucopia	Eucopia	Eucopiidae	Malacostraca	Arthropoda	1	0
Eucopia sculpticauda	Eucopia	Eucopiidae	Malacostraca	Arthropoda	1	0
Eucopia unguiculata	Eucopia	Eucopiidae	Malacostraca	Arthropoda	4	0
Eudaronia	Eudaronia	Seguenzioidea	Gastropoda	Mollusca	1	0
Eudaronia jaffaensis	Eudaronia	Seguenzioidea	Gastropoda	Mollusca	1	0
Eudolium bairdii	Eudolium	Tonnidae	Gastropoda	Mollusca	4	0
Eudolium crosseanum	Eudolium	Tonnidae	Gastropoda	Mollusca	5	0
Eudorella	Eudorella	Leuconidae	Malacostraca	Arthropoda	2	0
Eudorellopsis	Eudorellopsis	Leuconidae	Malacostraca	Arthropoda	1	0
Eudoridoidea	Eudoridoidea	Eudoridoidea	Gastropoda	Mollusca	1	0
Eugerda	Eugerda	Desmosomatidae	Malacostraca	Arthropoda	3	0
Eugerdella	Eugerdella	Desmosomatidae	Malacostraca	Arthropoda	2	0
Euginoma	Euginoma	Cellariidae	Gymnolaemata	Bryozoa	1	0
Eugonatonotus chacei	Eugonatonotus	Eugonatonotidae	Malacostraca	Arthropoda	1	0
Eulimidae	Eulimidae	Eulimidae	Gastropoda	Mollusca	5	0
Eumunida	Eumunida	Eumunididae	Malacostraca	Arthropoda	2	0
Eumunida australis	Eumunida	Eumunididae	Malacostraca	Arthropoda	2	0
Eumunida sternomaculata	Eumunida	Eumunididae	Malacostraca	Arthropoda	1	0
Eunaticina umbilicata	Eunaticina	Naticidae	Gastropoda	Mollusca	6	0
Eupasiphae gilesii	Eupasiphae	Pasiphaeidae	Malacostraca	Arthropoda	4	0
Eupatagus	Eupatagus	Eupatagidae	Echinoidea	Echinodermata	2	0
Euphausia	Euphausia	Euphausiidae	Malacostraca	Arthropoda	2	0
Euphausia gibba	Euphausia	Euphausiidae	Malacostraca	Arthropoda	1	0
Euphausia hemigibba	Euphausia	Euphausiidae	Malacostraca	Arthropoda	1	0
Euphausia longirostris	Euphausia	Euphausiidae	Malacostraca	Arthropoda	1	0
Euphausia recurva	Euphausia	Euphausiidae	Malacostraca	Arthropoda	3	0
Euphausia similis	Euphausia	Euphausiidae	Malacostraca	Arthropoda	11	0
Euphausia spinifera	Euphausia	Euphausiidae	Malacostraca	Arthropoda	4	0
Euphausiidae	Euphausiidae	Euphausiidae	Malacostraca	Arthropoda	7	0
Euplectella	Euplectella	Euplectellidae	Hexactinellida	Porifera	1	0
Euplectella aspergillum	Euplectella	Euplectellidae	Hexactinellida	Porifera	1	0
Euplectella imperialis	Euplectella	Euplectellidae	Hexactinellida	Porifera	2	0
Euplectellidae	Euplectellidae	Euplectellidae	Hexactinellida	Porifera	0	1
Eupronoe maculata	Eupronoe	Pronoidae	Malacostraca	Arthropoda	1	0
Eupronoe minuta	Eupronoe	Pronoidae	Malacostraca	Arthropoda	1	0
Eurycope	Eurycope	Munnopsidae	Malacostraca	Arthropoda	5	0
Eurypharynx pelecanoides	Eurypharynx	Eurypharyngidae	Actinopteri	Chordata	1	0
Eurypleuron owasianum	Eurypleuron	Carapidae	Actinopteri	Chordata	2	0
Eurypon	Eurypon	Raspailiidae	Demospongiae	Porifera	1	0
Eurythenes obesus	Eurythenes	Eurytheneidae	Malacostraca	Arthropoda	2	0
Eurythenes thurstoni	Eurythenes	Eurytheneidae	Malacostraca	Arthropoda	11	0
Eusiridae	Eusiridae	Eusiridae	Malacostraca	Arthropoda	9	0
Eusirus	Eusirus	Eusiridae	Malacostraca	Arthropoda	5	0
Euspira	Euspira	Naticidae	Gastropoda	Mollusca	5	0
Eustomias	Eustomias	Stomiidae	Actinopteri	Chordata	1	0
Eustomias cryptobulbus	Eustomias	Stomiidae	Actinopteri	Chordata	2	0
Eustomias macrurus	Eustomias	Stomiidae	Actinopteri	Chordata	1	0
Eustomias satterleei	Eustomias	Stomiidae	Actinopteri	Chordata	1	0
Eustomias schmidti	Eustomias	Stomiidae	Actinopteri	Chordata	2	0
Euthyroides episcopalis	Euthyroides	Euthyroididae	Gymnolaemata	Bryozoa	1	0
Evermannella balbo	Evermannella	Evermannellidae	Actinopteri	Chordata	1	0
Evermannella indica	Evermannella	Evermannellidae	Actinopteri	Chordata	1	0
Evermannellidae	Evermannellidae	Evermannellidae	Actinopteri	Chordata	1	0
Evoplosoma	Evoplosoma	Goniasteridae	Asteroidea	Echinodermata	2	0
Evoplosoma augusti	Evoplosoma	Goniasteridae	Asteroidea	Echinodermata	1	0
Exiliniscus	Exiliniscus	Nannoniscidae	Malacostraca	Arthropoda	1	0
Exilioidea	Exilioidea	Ptychatractidae	Gastropoda	Mollusca	0	2
Exocoetus volitans	Exocoetus	Exocoetidae	Actinopteri	Chordata	1	0
Falcidens macrafrondis	Falcidens	Chaetodermatidae	Caudofoveata	Mollusca	1	0
Farciminaria simplex	Farciminaria	Farciminariidae	Gymnolaemata	Bryozoa	1	0
Farrea occa	Farrea	Farreidae	Hexactinellida	Porifera	1	0
Fascaplysinopsis	Fascaplysinopsis	Thorectidae	Demospongiae	Porifera	0	2
Fasciolariidae	Fasciolariidae	Fasciolariidae	Gastropoda	Mollusca	2	0
Fasciospongia	Fasciospongia	Thorectidae	Demospongiae	Porifera	1	0
Fax grandior	Fax	Buccinidae	Gastropoda	Mollusca	11	0
Fax tabidus	Fax	Buccinidae	Gastropoda	Mollusca	10	0
Fenestrulina	Fenestrulina	Microporellidae	Gymnolaemata	Bryozoa	1	0
Fibularia nutriens	Fibularia	Fibulariidae	Echinoidea	Echinodermata	2	0
Fibulia	Fibulia	Dendoricellidae	Demospongiae	Porifera	0	1
Ficus filosa	Ficus	Ficidae	Gastropoda	Mollusca	1	0
Figaro boardmani	Figaro	Scyliorhinidae	Elasmobranchii	Chordata	6	0
Figorella angulosa	Figorella	Pachynidae	Malacostraca	Arthropoda	2	0
Figorella formosa	Figorella	Pachynidae	Malacostraca	Arthropoda	1	0
Figorella franklin	Figorella	Pachynidae	Malacostraca	Arthropoda	2	0
Figorella tasmanica	Figorella	Pachynidae	Malacostraca	Arthropoda	1	0
Figularia speciosa	Figularia	Cribrilinidae	Gymnolaemata	Bryozoa	1	0
Filodrillia haswelli	Filodrillia	Borsoniidae	Gastropoda	Mollusca	1	0
Filodrillia mucronata	Filodrillia	Borsoniidae	Gastropoda	Mollusca	1	0
Filodrillia tricarinata	Filodrillia	Borsoniidae	Gastropoda	Mollusca	1	0
Fissarcturus	Fissarcturus	Antarcturidae	Malacostraca	Arthropoda	5	0
Fissidentalium	Fissidentalium	Dentaliidae	Scaphopoda	Mollusca	3	3
Fissidentalium edenensis	Fissidentalium	Dentaliidae	Scaphopoda	Mollusca	2	0
Fissidentalium horikoshii	Fissidentalium	Dentaliidae	Scaphopoda	Mollusca	6	0
Fissidentalium ponderi	Fissidentalium	Dentaliidae	Scaphopoda	Mollusca	23	4
Fissidentalium profundorum	Fissidentalium	Dentaliidae	Scaphopoda	Mollusca	0	4
Fissidentalium verconis	Fissidentalium	Dentaliidae	Scaphopoda	Mollusca	8	0
Fissidentalium zelandicum	Fissidentalium	Dentaliidae	Scaphopoda	Mollusca	1	0
Fistularia commersonii	Fistularia	Fistulariidae	Actinopteri	Chordata	1	0
Flabellum	Flabellum	Flabellidae	Anthozoa	Cnidaria	2	3
Flabellum australe	Flabellum	Flabellidae	Anthozoa	Cnidaria	13	2
Flabellum hoffmeisteri	Flabellum	Flabellidae	Anthozoa	Cnidaria	20	3
Flabellum japonicum	Flabellum	Flabellidae	Anthozoa	Cnidaria	3	0
Flabellum lamellulosum	Flabellum	Flabellidae	Anthozoa	Cnidaria	2	0
Flabellum lowekeyesi	Flabellum	Flabellidae	Anthozoa	Cnidaria	2	0
Flabellum pavoninum	Flabellum	Flabellidae	Anthozoa	Cnidaria	4	0
Flabellum tuthilli	Flabellum	Flabellidae	Anthozoa	Cnidaria	2	0
Flustridae	Flustridae	Flustridae	Gymnolaemata	Bryozoa	3	1
Fluxinella trochiformis	Fluxinella	Seguenziidae	Gastropoda	Mollusca	3	0
Foetorepus apricus	Foetorepus	Callionymidae	Actinopteri	Chordata	1	5
Foetorepus phasis	Foetorepus	Callionymidae	Actinopteri	Chordata	4	1
Forcepia	Forcepia	Coelosphaeridae	Demospongiae	Porifera	1	1
Freyella	Freyella	Freyellidae	Asteroidea	Echinodermata	3	0
Friginatica	Friginatica	Naticidae	Gastropoda	Mollusca	7	0
Fulvia tenuicostata	Fulvia	Cardiidae	Bivalvia	Mollusca	2	0
Funchalia	Funchalia	Penaeidae	Malacostraca	Arthropoda	1	0
Funchalia villosa	Funchalia	Penaeidae	Malacostraca	Arthropoda	5	0
Funchalia woodwardi	Funchalia	Penaeidae	Malacostraca	Arthropoda	3	0
Fungiacyathus	Fungiacyathus	Fungiacyathidae	Anthozoa	Cnidaria	1	0
Fungiacyathus dennanti	Fungiacyathus	Fungiacyathidae	Anthozoa	Cnidaria	2	0
Fungiacyathus fragilis	Fungiacyathus	Fungiacyathidae	Anthozoa	Cnidaria	1	0
Fungiacyathus paliferus	Fungiacyathus	Fungiacyathidae	Anthozoa	Cnidaria	3	0
Fungiacyathus stephanus	Fungiacyathus	Fungiacyathidae	Anthozoa	Cnidaria	2	0
Fungiacyathus turbinolioides	Fungiacyathus	Fungiacyathidae	Anthozoa	Cnidaria	1	0
Fungiacyathus variegatus	Fungiacyathus	Fungiacyathidae	Anthozoa	Cnidaria	1	0
Funiculina	Funiculina	Funiculinidae	Anthozoa	Cnidaria	1	1
Funiculina quadrangularis	Funiculina	Funiculinidae	Anthozoa	Cnidaria	2	0
Fusinus	Fusinus	Fasciolariidae	Gastropoda	Mollusca	4	0
Fusinus annae	Fusinus	Fasciolariidae	Gastropoda	Mollusca	20	0
Fusinus novaehollandiae	Fusinus	Fasciolariidae	Gastropoda	Mollusca	20	0
Fusinus pyrulatus	Fusinus	Fasciolariidae	Gastropoda	Mollusca	0	1
Fusinus undulatus	Fusinus	Fasciolariidae	Gastropoda	Mollusca	5	0
Fusinus wellsi	Fusinus	Fasciolariidae	Gastropoda	Mollusca	1	0
Fusitriton	Fusitriton	Ranellidae	Gastropoda	Mollusca	2	0
Fusitriton retiolus	Fusitriton	Ranellidae	Gastropoda	Mollusca	27	0
Fustiaria	Fustiaria	Fustiariidae	Scaphopoda	Mollusca	1	0
Fustiaria caesura	Fustiaria	Fustiariidae	Scaphopoda	Mollusca	4	0
Gadella macrura	Gadella	Moridae	Actinopteri	Chordata	4	0
Gadila	Gadila	Gadilidae	Scaphopoda	Mollusca	1	0
Gadila angustior	Gadila	Gadilidae	Scaphopoda	Mollusca	1	0
Gadila ludbrookae	Gadila	Gadilidae	Scaphopoda	Mollusca	1	0
Gadila occiduus	Gadila	Gadilidae	Scaphopoda	Mollusca	2	0
Gadila spreta	Gadila	Gadilidae	Scaphopoda	Mollusca	11	0
Gadilina insolita	Gadilina	Gadilinidae	Scaphopoda	Mollusca	2	0
Gadomus	Gadomus	Macrouridae	Actinopteri	Chordata	7	0
Gadomus aoteanus	Gadomus	Macrouridae	Actinopteri	Chordata	6	0
Gadomus pepperi	Gadomus	Macrouridae	Actinopteri	Chordata	0	3
Galacantha rostrata	Galacantha	Munidopsidae	Malacostraca	Arthropoda	2	4
Galathea	Galathea	Galatheidae	Malacostraca	Arthropoda	2	0
Galathella bassiana	Galathella	Uristidae	Malacostraca	Arthropoda	6	0
Galathella palana	Galathella	Uristidae	Malacostraca	Arthropoda	5	0
Galeommatidae	Galeommatidae	Galeommatidae	Bivalvia	Mollusca	1	0
Galeopsis	Galeopsis	Celleporidae	Gymnolaemata	Bryozoa	1	0
Gammaropsis	Gammaropsis	Photidae	Malacostraca	Arthropoda	1	0
Gastroptychus	Gastroptychus	Chirostylidae	Malacostraca	Arthropoda	2	4
Gastroptychus hendersoni	Gastroptychus	Chirostylidae	Malacostraca	Arthropoda	1	0
Gastroptychus rogeri	Gastroptychus	Chirostylidae	Malacostraca	Arthropoda	1	0
Gastroptychus sternoornatus	Gastroptychus	Chirostylidae	Malacostraca	Arthropoda	8	0
Gazameda gunnii	Gazameda	Turritellidae	Gastropoda	Mollusca	1	0
Gemixystus laminatus	Gemixystus	Muricidae	Gastropoda	Mollusca	3	0
Gemixystus polyphillius	Gemixystus	Muricidae	Gastropoda	Mollusca	2	0
Gemixystus recurvatus	Gemixystus	Muricidae	Gastropoda	Mollusca	5	0
Gemmula	Gemmula	Turridae	Gastropoda	Mollusca	2	0
Gemmula congener	Gemmula	Turridae	Gastropoda	Mollusca	1	0
Genaxinus albigena	Genaxinus	Thyasiridae	Bivalvia	Mollusca	2	0
Gennadas	Gennadas	Benthesicymidae	Malacostraca	Arthropoda	3	0
Gennadas bouvieri	Gennadas	Benthesicymidae	Malacostraca	Arthropoda	6	0
Gennadas capensis	Gennadas	Benthesicymidae	Malacostraca	Arthropoda	6	0
Gennadas gilchristi	Gennadas	Benthesicymidae	Malacostraca	Arthropoda	17	5
Gennadas incertus	Gennadas	Benthesicymidae	Malacostraca	Arthropoda	5	0
Gennadas kempi	Gennadas	Benthesicymidae	Malacostraca	Arthropoda	7	1
Gennadas propinquus	Gennadas	Benthesicymidae	Malacostraca	Arthropoda	6	0
Gennadas scutatus	Gennadas	Benthesicymidae	Malacostraca	Arthropoda	2	0
Gennadas tinayrei	Gennadas	Benthesicymidae	Malacostraca	Arthropoda	7	0
Genypterus blacodes	Genypterus	Ophidiidae	Actinopteri	Chordata	6	0
Geodia	Geodia	Geodiidae	Demospongiae	Porifera	2	0
Geodiidae	Geodiidae	Geodiidae	Demospongiae	Porifera	1	0
Gephyroberyx darwini	Gephyroberyx	Trachichthyidae	Actinopteri	Chordata	1	0
Gephyrothuria alcocki	Gephyrothuria	Gephyrothuriidae	Holothuroidea	Echinodermata	3	0
Gibberula	Gibberula	Cystiscidae	Gastropoda	Mollusca	3	0
Gibberula compressa	Gibberula	Cystiscidae	Gastropoda	Mollusca	1	0
Gibberula subbulbosa	Gibberula	Cystiscidae	Gastropoda	Mollusca	10	0
Gigantactis paxtoni	Gigantactis	Gigantactinidae	Actinopteri	Chordata	1	0
Gippsia jonesae	Gippsia	Uristidae	Malacostraca	Arthropoda	1	0
Globiscala	Globiscala	Epitoniidae	Gastropoda	Mollusca	0	1
Glorandaniotes traudlae	Glorandaniotes	Stegocephalidae	Malacostraca	Arthropoda	1	0
Glossodoris	Glossodoris	Chromodorididae	Gastropoda	Mollusca	1	0
Glycymeris grayana	Glycymeris	Glycymerididae	Bivalvia	Mollusca	1	0
Glycymeris mayi	Glycymeris	Glycymerididae	Bivalvia	Mollusca	2	0
Glyphocrangon	Glyphocrangon	Glyphocrangonidae	Malacostraca	Arthropoda	3	2
Glyphocrangon dimorpha	Glyphocrangon	Glyphocrangonidae	Malacostraca	Arthropoda	0	4
Glyphocrangon elephas	Glyphocrangon	Glyphocrangonidae	Malacostraca	Arthropoda	0	2
Glyphocrangon kapala	Glyphocrangon	Glyphocrangonidae	Malacostraca	Arthropoda	4	0
Glyphocrangon lowryi	Glyphocrangon	Glyphocrangonidae	Malacostraca	Arthropoda	2	0
Glyphocrangon novaecastellum	Glyphocrangon	Glyphocrangonidae	Malacostraca	Arthropoda	5	0
Glyphocrangon regalis	Glyphocrangon	Glyphocrangonidae	Malacostraca	Arthropoda	1	0
Glyphocuma	Glyphocuma	Bodotriidae	Malacostraca	Arthropoda	1	0
Glyphus marsupialis	Glyphus	Pasiphaeidae	Malacostraca	Arthropoda	1	0
Glyptometra	Glyptometra	Charitometridae	Crinoidea	Echinodermata	1	0
Glyptometra inaequalis	Glyptometra	Charitometridae	Crinoidea	Echinodermata	4	0
Glyptophidium	Glyptophidium	Ophidiidae	Actinopteri	Chordata	1	0
Glyptophidium japonicum	Glyptophidium	Ophidiidae	Actinopteri	Chordata	1	0
Glyptozaria	Glyptozaria	Cerithiidae	Gastropoda	Mollusca	2	0
Glyptozaria opulenta	Glyptozaria	Cerithiidae	Gastropoda	Mollusca	2	0
Gnathia	Gnathia	Gnathiidae	Malacostraca	Arthropoda	7	0
Gnathia notostigma	Gnathia	Gnathiidae	Malacostraca	Arthropoda	2	0
Gnathia prolasius	Gnathia	Gnathiidae	Malacostraca	Arthropoda	4	0
Gnathia stigmacros	Gnathia	Gnathiidae	Malacostraca	Arthropoda	3	0
Gnathiidae	Gnathiidae	Gnathiidae	Malacostraca	Arthropoda	1	0
Gnathophausia elegans	Gnathophausia	Gnathophausiidae	Malacostraca	Arthropoda	1	0
Gnathophausia gigas	Gnathophausia	Gnathophausiidae	Malacostraca	Arthropoda	2	0
Gnathophausia ingens	Gnathophausia	Gnathophausiidae	Malacostraca	Arthropoda	13	2
Gnathophausia zoea	Gnathophausia	Gnathophausiidae	Malacostraca	Arthropoda	1	0
Gnathophis macroporis	Gnathophis	Congridae	Actinopteri	Chordata	3	0
Gnathophis melanocoelus	Gnathophis	Congridae	Actinopteri	Chordata	0	2
Gnathophis umbrellabius	Gnathophis	Congridae	Actinopteri	Chordata	1	2
Gnathostenetroididae	Gnathostenetroididae	Gnathostenetroididae	Malacostraca	Arthropoda	2	0
Golfingia	Golfingia	Golfingiidae	Sipunculidea	Sipuncula	3	0
Golfingiidae	Golfingiidae	Golfingiidae	Sipunculidea	Sipuncula	1	0
Gonatus	Gonatus	Gonatidae	Cephalopoda	Mollusca	1	0
Gonatus antarcticus	Gonatus	Gonatidae	Cephalopoda	Mollusca	1	0
Goniasteridae	Goniasteridae	Goniasteridae	Asteroidea	Echinodermata	4	2
Goniocidaris crassa	Goniocidaris	Cidaridae	Echinoidea	Echinodermata	2	0
Goniocidaris sibogae	Goniocidaris	Cidaridae	Echinoidea	Echinodermata	7	2
Goniocidaris tubaria	Goniocidaris	Cidaridae	Echinoidea	Echinodermata	4	0
Gonostoma atlanticum	Gonostoma	Gonostomatidae	Actinopteri	Chordata	2	0
Gonostomatidae	Gonostomatidae	Gonostomatidae	Actinopteri	Chordata	4	0
Goreopagurus poorei	Goreopagurus	Paguridae	Malacostraca	Arthropoda	1	1
Gorgonocephalidae	Gorgonocephalidae	Gorgonocephalidae	Ophiuroidea	Echinodermata	1	0
Gorgonocephalus dolichodactylus	Gorgonocephalus	Gorgonocephalidae	Ophiuroidea	Echinodermata	10	0
Gorgonocephalus pustulatum	Gorgonocephalus	Gorgonocephalidae	Ophiuroidea	Echinodermata	3	0
Gracilechinus multidentatus	Gracilechinus	Echinidae	Echinoidea	Echinodermata	15	0
Grammicolepididae	Grammicolepididae	Grammicolepididae	Actinopteri	Chordata	1	0
Grammicolepis	Grammicolepis	Grammicolepididae	Actinopteri	Chordata	1	0
Grammicolepis brachiusculus	Grammicolepis	Grammicolepididae	Actinopteri	Chordata	5	0
Graneledone	Graneledone	Megaleledonidae	Cephalopoda	Mollusca	1	0
Granigyra	Granigyra	Seguenzioidea	Gastropoda	Mollusca	7	0
Grantessa	Grantessa	Heteropiidae	Calcarea	Porifera	0	4
Grantiidae	Grantiidae	Grantiidae	Calcarea	Porifera	0	5
Granulifusus	Granulifusus	Fasciolariidae	Gastropoda	Mollusca	0	2
Granulifusus consimilis	Granulifusus	Fasciolariidae	Gastropoda	Mollusca	1	0
Granulifusus kiranus	Granulifusus	Fasciolariidae	Gastropoda	Mollusca	4	4
Granulifusus lochi	Granulifusus	Fasciolariidae	Gastropoda	Mollusca	1	0
Granulina anxia	Granulina	Marginellidae	Gastropoda	Mollusca	3	0
Granulina elliottae	Granulina	Marginellidae	Gastropoda	Mollusca	2	0
Granulina nympha	Granulina	Marginellidae	Gastropoda	Mollusca	2	0
Graptacme	Graptacme	Dentaliidae	Scaphopoda	Mollusca	0	1
Gregariella barbata	Gregariella	Mytilidae	Bivalvia	Mollusca	1	0
Gregorioscala	Gregorioscala	Epitoniidae	Gastropoda	Mollusca	1	0
Griffinia lappacea	Griffinia	Epialtidae	Malacostraca	Arthropoda	2	0
Grimalditeuthis bonplandi	Grimalditeuthis	Chiroteuthidae	Cephalopoda	Mollusca	1	0
Grimpoteuthis	Grimpoteuthis	Opisthoteuthidae	Cephalopoda	Mollusca	1	0
Guraleus	Guraleus	Mangeliidae	Gastropoda	Mollusca	1	0
Guttigadus globiceps	Guttigadus	Moridae	Actinopteri	Chordata	5	5
Gymnobela	Gymnobela	Raphitomidae	Gastropoda	Mollusca	0	5
Gymnoscopelus piabilis	Gymnoscopelus	Myctophidae	Actinopteri	Chordata	1	0
Gynodiastylidae	Gynodiastylidae	Gynodiastylidae	Malacostraca	Arthropoda	11	0
Gynodiastylis	Gynodiastylis	Gynodiastylidae	Malacostraca	Arthropoda	1	0
Gynodiastylis polita	Gynodiastylis	Gynodiastylidae	Malacostraca	Arthropoda	2	0
Gynodiastylis robusta	Gynodiastylis	Gynodiastylidae	Malacostraca	Arthropoda	1	0
Gynodiastylis similis	Gynodiastylis	Gynodiastylidae	Malacostraca	Arthropoda	1	0
Gynodiastylis strumosa	Gynodiastylis	Gynodiastylidae	Malacostraca	Arthropoda	1	0
Gyrinomimus	Gyrinomimus	Cetomimidae	Actinopteri	Chordata	1	0
Gyrinomimus parri	Gyrinomimus	Cetomimidae	Actinopteri	Chordata	1	0
Gyrophyllum sibogae	Gyrophyllum	Pennatulidae	Anthozoa	Cnidaria	1	0
Hadroconus diadematus	Hadroconus	Seguenziidae	Gastropoda	Mollusca	0	1
Hadropenaeus lucasii	Hadropenaeus	Solenoceridae	Malacostraca	Arthropoda	3	0
Halargyreus	Halargyreus	Moridae	Actinopteri	Chordata	0	1
Halargyreus johnsonii	Halargyreus	Moridae	Actinopteri	Chordata	8	0
Halicardia	Halicardia	Verticordiidae	Bivalvia	Mollusca	1	0
Halice	Halice	Pardaliscidae	Malacostraca	Arthropoda	1	0
Halichondria	Halichondria	Halichondriidae	Demospongiae	Porifera	3	2
Halichondriidae	Halichondriidae	Halichondriidae	Demospongiae	Porifera	0	1
Haliclona	Haliclona	Chalinidae	Demospongiae	Porifera	1	1
Halicmetus	Halicmetus	Ogcocephalidae	Actinopteri	Chordata	11	0
Halicmetus nigra	Halicmetus	Ogcocephalidae	Actinopteri	Chordata	1	0
Halicoides	Halicoides	Pardaliscidae	Malacostraca	Arthropoda	1	0
Halicreas minimum	Halicreas	Halicreatidae	Hydrozoa	Cnidaria	1	0
Haliella	Haliella	Eulimidae	Gastropoda	Mollusca	1	0
Halieutaea	Halieutaea	Ogcocephalidae	Actinopteri	Chordata	5	0
Halieutaea brevicauda	Halieutaea	Ogcocephalidae	Actinopteri	Chordata	1	0
Halieutaea stellata	Halieutaea	Ogcocephalidae	Actinopteri	Chordata	2	0
Halieutopsis	Halieutopsis	Ogcocephalidae	Actinopteri	Chordata	2	0
Halieutopsis nasuta	Halieutopsis	Ogcocephalidae	Actinopteri	Chordata	1	0
Halimochirurgus alcocki	Halimochirurgus	Triacanthodidae	Actinopteri	Chordata	1	0
Haliophasma	Haliophasma	Anthuridae	Malacostraca	Arthropoda	2	0
Haliophasma blandfordia	Haliophasma	Anthuridae	Malacostraca	Arthropoda	2	0
Haliophasma canale	Haliophasma	Anthuridae	Malacostraca	Arthropoda	1	0
Haliophasma yarra	Haliophasma	Anthuridae	Malacostraca	Arthropoda	1	0
Haliporoides cristatus	Haliporoides	Solenoceridae	Malacostraca	Arthropoda	6	0
Haliporoides sibogae	Haliporoides	Solenoceridae	Malacostraca	Arthropoda	21	0
Halipteris	Halipteris	Halipteridae	Anthozoa	Cnidaria	1	0
Haliris accessa	Haliris	Verticordiidae	Bivalvia	Mollusca	9	0
Haliscera conica	Haliscera	Halicreatidae	Hydrozoa	Cnidaria	1	0
Halitrephes	Halitrephes	Halicreatidae	Hydrozoa	Cnidaria	1	0
Haloceras galerita	Haloceras	Haloceratidae	Gastropoda	Mollusca	1	0
Haloceras phaeocephala	Haloceras	Haloceratidae	Gastropoda	Mollusca	4	0
Haloceras spinosa	Haloceras	Haloceratidae	Gastropoda	Mollusca	2	0
Halosauropsis macrochir	Halosauropsis	Halosauridae	Actinopteri	Chordata	3	5
Halosaurus pectoralis	Halosaurus	Halosauridae	Actinopteri	Chordata	5	0
Hamatipeda sima	Hamatipeda	Typhlotanaidae	Malacostraca	Arthropoda	2	0
Haminoea	Haminoea	Haminoeidae	Gastropoda	Mollusca	1	0
Haminoeidae	Haminoeidae	Haminoeidae	Gastropoda	Mollusca	16	0
Haplodendron buzwilsoni	Haplodendron	Haplomunnidae	Malacostraca	Arthropoda	3	0
Haplomacrourus nudirostris	Haplomacrourus	Macrouridae	Actinopteri	Chordata	4	0
Haploniscus	Haploniscus	Haploniscidae	Malacostraca	Arthropoda	8	0
Haplophiura gymnopora	Haplophiura	Ophiuridae	Ophiuroidea	Echinodermata	1	0
Haplophryne mollis	Haplophryne	Linophrynidae	Actinopteri	Chordata	5	0
Hapsidohedra	Hapsidohedra	Munnopsidae	Malacostraca	Arthropoda	1	0
Harriotta raleighana	Harriotta	Rhinochimaeridae	Holocephali	Chordata	3	0
Hastula brazieri	Hastula	Terebridae	Gastropoda	Mollusca	0	1
Hedgpethia calva	Hedgpethia	Colossendeidae	Pycnogonida	Arthropoda	1	0
Hedingia albicans	Hedingia	Caudinidae	Holothuroidea	Echinodermata	1	0
Helicocranchia	Helicocranchia	Cranchiidae	Cephalopoda	Mollusca	4	0
Helicocranchia pfefferi	Helicocranchia	Cranchiidae	Cephalopoda	Mollusca	3	0
Helicolenus	Helicolenus	Sebastidae	Actinopteri	Chordata	7	0
Helicolenus barathri	Helicolenus	Sebastidae	Actinopteri	Chordata	3	4
Helicolenus percoides	Helicolenus	Sebastidae	Actinopteri	Chordata	9	3
Hemiaclis	Hemiaclis	Eulimidae	Gastropoda	Mollusca	5	0
Hemilamprops	Hemilamprops	Lampropidae	Malacostraca	Arthropoda	4	0
Hemilamprops diversus	Hemilamprops	Lampropidae	Malacostraca	Arthropoda	2	0
Hemilamprops pellucidus	Hemilamprops	Lampropidae	Malacostraca	Arthropoda	13	0
Hemiliostraca	Hemiliostraca	Eulimidae	Gastropoda	Mollusca	1	0
Hemitedania	Hemitedania	Tedaniidae	Demospongiae	Porifera	1	0
Hemityphis tenuimanus	Hemityphis	Platyscelidae	Malacostraca	Arthropoda	2	0
Henricia	Henricia	Echinasteridae	Asteroidea	Echinodermata	11	4
Henricia compacta	Henricia	Echinasteridae	Asteroidea	Echinodermata	18	0
Henricia kapalae	Henricia	Echinasteridae	Asteroidea	Echinodermata	7	0
Henricia obesa	Henricia	Echinasteridae	Asteroidea	Echinodermata	5	0
Heptranchias perlo	Heptranchias	Hexanchidae	Elasmobranchii	Chordata	1	0
Herpetopoma	Herpetopoma	Chilodontidae	Gastropoda	Mollusca	1	0
Herpetopoma scabriusculum	Herpetopoma	Chilodontidae	Gastropoda	Mollusca	1	0
Herwigia kreffti	Herwigia	Alepocephalidae	Actinopteri	Chordata	1	0
Heterobrissus erinaceus	Heterobrissus	Paleopneustina incertae sedis B	Echinoidea	Echinodermata	3	0
Heterobrissus gigas	Heterobrissus	Paleopneustina incertae sedis B	Echinoidea	Echinodermata	3	0
Heterocarpus	Heterocarpus	Pandalidae	Malacostraca	Arthropoda	4	0
Heterocarpus hayashii	Heterocarpus	Pandalidae	Malacostraca	Arthropoda	1	0
Heterocarpus sibogae	Heterocarpus	Pandalidae	Malacostraca	Arthropoda	9	0
Heterodontus portusjacksoni	Heterodontus	Heterodontidae	Elasmobranchii	Chordata	1	0
Heterodoris	Heterodoris	Arminidae	Gastropoda	Mollusca	0	3
Heterodoris antipodes	Heterodoris	Arminidae	Gastropoda	Mollusca	4	0
Heteroserolis australiensis	Heteroserolis	Serolidae	Malacostraca	Arthropoda	3	0
Heteroserolis elongata	Heteroserolis	Serolidae	Malacostraca	Arthropoda	1	0
Heteroserolis pallida	Heteroserolis	Serolidae	Malacostraca	Arthropoda	1	0
Heteroteuthis	Heteroteuthis	Sepiolidae	Cephalopoda	Mollusca	5	0
Heteroteuthis serventyi	Heteroteuthis	Sepiolidae	Cephalopoda	Mollusca	14	2
Hexanchus nakamurai	Hexanchus	Hexanchidae	Elasmobranchii	Chordata	2	0
Hiantopora	Hiantopora	Hiantoporidae	Gymnolaemata	Bryozoa	1	0
Hiantopora radicifera	Hiantopora	Hiantoporidae	Gymnolaemata	Bryozoa	1	0
Hiatella arctica	Hiatella	Hiatellidae	Bivalvia	Mollusca	5	0
Himantolophus appelii	Himantolophus	Himantolophidae	Actinopteri	Chordata	4	0
Hincksina	Hincksina	Flustridae	Gymnolaemata	Bryozoa	2	0
Hincksinoflustra denticulata	Hincksinoflustra	Flustridae	Gymnolaemata	Bryozoa	1	0
Hippasteria	Hippasteria	Goniasteridae	Asteroidea	Echinodermata	1	0
Hippasteria phrygiana	Hippasteria	Goniasteridae	Asteroidea	Echinodermata	13	0
Hippocampus abdominalis	Hippocampus	Syngnathidae	Actinopteri	Chordata	1	0
Hippolytidae	Hippolytidae	Hippolytidae	Malacostraca	Arthropoda	4	0
Hippomedon rodericki	Hippomedon	Lysianassidae	Malacostraca	Arthropoda	1	0
Hippomonavella praeclara	Hippomonavella	Bitectiporidae	Gymnolaemata	Bryozoa	1	0
Hipponicidae	Hipponicidae	Hipponicidae	Gastropoda	Mollusca	1	3
Hippospongia	Hippospongia	Spongiidae	Demospongiae	Porifera	1	0
Hirondellea	Hirondellea	Hirondelleidae	Malacostraca	Arthropoda	1	0
Hirondellea diamantina	Hirondellea	Hirondelleidae	Malacostraca	Arthropoda	1	0
Hirondellea endeavour	Hirondellea	Hirondelleidae	Malacostraca	Arthropoda	1	0
Hirondellea franklin	Hirondellea	Hirondelleidae	Malacostraca	Arthropoda	4	0
Hirondellea kapala	Hirondellea	Hirondelleidae	Malacostraca	Arthropoda	9	0
Hirtomurex teramachii	Hirtomurex	Muricidae	Gastropoda	Mollusca	0	1
Hirtomurex winckworthi	Hirtomurex	Muricidae	Gastropoda	Mollusca	1	0
Histampica	Histampica	Ophiactidae	Ophiuroidea	Echinodermata	1	0
Histiobranchus	Histiobranchus	Synaphobranchidae	Actinopteri	Chordata	0	1
Histiobranchus australis	Histiobranchus	Synaphobranchidae	Actinopteri	Chordata	2	4
Histioteuthidae	Histioteuthidae	Histioteuthidae	Cephalopoda	Mollusca	2	0
Histioteuthis	Histioteuthis	Histioteuthidae	Cephalopoda	Mollusca	14	0
Histioteuthis atlantica	Histioteuthis	Histioteuthidae	Cephalopoda	Mollusca	4	0
Histioteuthis bonnellii	Histioteuthis	Histioteuthidae	Cephalopoda	Mollusca	3	0
Histioteuthis celetaria	Histioteuthis	Histioteuthidae	Cephalopoda	Mollusca	1	0
Histioteuthis eltaninae	Histioteuthis	Histioteuthidae	Cephalopoda	Mollusca	1	0
Histioteuthis hoylei	Histioteuthis	Histioteuthidae	Cephalopoda	Mollusca	1	0
Histioteuthis macrohista	Histioteuthis	Histioteuthidae	Cephalopoda	Mollusca	2	0
Histioteuthis meleagroteuthis	Histioteuthis	Histioteuthidae	Cephalopoda	Mollusca	6	0
Histioteuthis miranda	Histioteuthis	Histioteuthidae	Cephalopoda	Mollusca	12	0
Histocidaris	Histocidaris	Histocidaridae	Echinoidea	Echinodermata	2	0
Histocidaris australiae	Histocidaris	Histocidaridae	Echinoidea	Echinodermata	5	0
Histocidaris elegans	Histocidaris	Histocidaridae	Echinoidea	Echinodermata	20	0
Hoho marilla	Hoho	Maeridae	Malacostraca	Arthropoda	1	0
Holanthus expergitus	Holanthus	Hemiasteridae	Echinoidea	Echinodermata	1	0
Holothuria	Holothuria	Holothuriidae	Holothuroidea	Echinodermata	2	0
Holothuria austrinabassa	Holothuria	Holothuriidae	Holothuroidea	Echinodermata	3	2
Holoxea	Holoxea	Ancorinidae	Demospongiae	Porifera	1	0
Holtbyrnia laticauda	Holtbyrnia	Platytroctidae	Actinopteri	Chordata	1	1
Homola	Homola	Homolidae	Malacostraca	Arthropoda	2	0
Homolochunia kullar	Homolochunia	Homolidae	Malacostraca	Arthropoda	6	0
Homostolus acer	Homostolus	Ophidiidae	Actinopteri	Chordata	3	0
Hoplichthys	Hoplichthys	Hoplichthyidae	Actinopteri	Chordata	3	0
Hoplichthys citrinus	Hoplichthys	Hoplichthyidae	Actinopteri	Chordata	1	0
Hoplichthys filamentosus	Hoplichthys	Hoplichthyidae	Actinopteri	Chordata	5	0
Hoplichthys haswelli	Hoplichthys	Hoplichthyidae	Actinopteri	Chordata	11	4
Hoplobrotula armata	Hoplobrotula	Ophidiidae	Actinopteri	Chordata	3	0
Hoplostethus	Hoplostethus	Trachichthyidae	Actinopteri	Chordata	4	0
Hoplostethus atlanticus	Hoplostethus	Trachichthyidae	Actinopteri	Chordata	6	0
Hoplostethus gigas	Hoplostethus	Trachichthyidae	Actinopteri	Chordata	1	0
Hoplostethus intermedius	Hoplostethus	Trachichthyidae	Actinopteri	Chordata	13	0
Hoplostethus latus	Hoplostethus	Trachichthyidae	Actinopteri	Chordata	0	2
Hoplostethus melanopus	Hoplostethus	Trachichthyidae	Actinopteri	Chordata	5	0
Hoplostethus shubnikovi	Hoplostethus	Trachichthyidae	Actinopteri	Chordata	1	0
Hormathia	Hormathia	Hormathiidae	Anthozoa	Cnidaria	1	0
Hormathia lacunifera	Hormathia	Hormathiidae	Anthozoa	Cnidaria	2	0
Hormathiidae	Hormathiidae	Hormathiidae	Anthozoa	Cnidaria	6	5
Hormosoma	Hormosoma	Actinostolidae	Anthozoa	Cnidaria	1	0
Hornera foliacea	Hornera	Horneridae	Stenolaemata	Bryozoa	1	0
Howella	Howella	Howellidae	Actinopteri	Chordata	1	0
Howella brodiei	Howella	Howellidae	Actinopteri	Chordata	5	0
Howella sherborni	Howella	Howellidae	Actinopteri	Chordata	2	0
Hyalocylis striata	Hyalocylis	Creseidae	Gastropoda	Mollusca	6	0
Hyalonema	Hyalonema	Hyalonematidae	Hexactinellida	Porifera	1	3
Hyalonematidae	Hyalonematidae	Hyalonematidae	Hexactinellida	Porifera	0	4
Hyalopecten	Hyalopecten	Pectinidae	Bivalvia	Mollusca	0	2
Hyastenus	Hyastenus	Epialtidae	Malacostraca	Arthropoda	2	0
Hyattella	Hyastenus	Epialtidae	Malacostraca	Arthropoda	0	1
Hydroginella columnaria	Hydroginella	Marginellidae	Gastropoda	Mollusca	1	0
Hydroginella fascicula	Hydroginella	Marginellidae	Gastropoda	Mollusca	2	0
Hydroginella superstes	Hydroginella	Marginellidae	Gastropoda	Mollusca	2	0
Hydrolagus	Hydrolagus	Chimaeridae	Holocephali	Chordata	7	0
Hydrolagus lemures	Hydrolagus	Chimaeridae	Holocephali	Chordata	7	0
Hydrolagus marmoratus	Hydrolagus	Chimaeridae	Holocephali	Chordata	6	0
Hydrolagus ogilbyi	Hydrolagus	Chimaeridae	Holocephali	Chordata	7	0
Hygophum hanseni	Hygophum	Myctophidae	Actinopteri	Chordata	1	0
Hygophum hygomii	Hygophum	Myctophidae	Actinopteri	Chordata	5	0
Hygophum proximum	Hygophum	Myctophidae	Actinopteri	Chordata	2	0
Hygophum reinhardtii	Hygophum	Myctophidae	Actinopteri	Chordata	5	0
Hygrosoma	Hygrosoma	Echinothuriidae	Echinoidea	Echinodermata	9	0
Hygrosoma luculentum	Hygrosoma	Echinothuriidae	Echinoidea	Echinodermata	1	0
Hymenaster	Hymenaster	Pterasteridae	Asteroidea	Echinodermata	5	5
Hymenaster caelatus	Hymenaster	Pterasteridae	Asteroidea	Echinodermata	0	1
Hymenaster carnosus	Hymenaster	Pterasteridae	Asteroidea	Echinodermata	4	0
Hymenaster nobilis	Hymenaster	Pterasteridae	Asteroidea	Echinodermata	0	1
Hymenaster pullatus	Hymenaster	Pterasteridae	Asteroidea	Echinodermata	1	3
Hymenocephalus	Hymenocephalus	Macrouridae	Actinopteri	Chordata	0	1
Hymenocephalus longibarbis	Hymenocephalus	Macrouridae	Actinopteri	Chordata	5	3
Hymenodiscus	Hymenodiscus	Brisingidae	Asteroidea	Echinodermata	6	2
Hymenodora gracilis	Hymenodora	Acanthephyridae	Malacostraca	Arthropoda	4	1
Hymenopenaeus halli	Hymenopenaeus	Solenoceridae	Malacostraca	Arthropoda	2	0
Hymenopenaeus propinquus	Hymenopenaeus	Solenoceridae	Malacostraca	Arthropoda	6	0
Hyperia spinigera	Hyperia	Hyperiidae	Malacostraca	Arthropoda	1	0
Hyperoglyphe antarctica	Hyperoglyphe	Centrolophidae	Actinopteri	Chordata	1	0
Hyrtios	Hyrtios	Thorectidae	Demospongiae	Porifera	0	4
Ianthopsis	Ianthopsis	Acanthaspidiidae	Malacostraca	Arthropoda	2	0
Ianthopsis franklinae	Ianthopsis	Acanthaspidiidae	Malacostraca	Arthropoda	7	0
Ianthopsis kimblae	Ianthopsis	Acanthaspidiidae	Malacostraca	Arthropoda	5	0
Ianthopsis vanhoeffeni	Ianthopsis	Acanthaspidiidae	Malacostraca	Arthropoda	2	0
Iathrippa	Iathrippa	Janiridae	Malacostraca	Arthropoda	2	0
Ibacus	Ibacus	Scyllaridae	Malacostraca	Arthropoda	3	0
Ibacus alticrenatus	Ibacus	Scyllaridae	Malacostraca	Arthropoda	16	5
Ibacus brucei	Ibacus	Scyllaridae	Malacostraca	Arthropoda	1	0
Ibacus peronii	Ibacus	Scyllaridae	Malacostraca	Arthropoda	1	0
Ichthyococcus	Ichthyococcus	Phosichthyidae	Actinopteri	Chordata	1	0
Ichthyococcus ovatus	Ichthyococcus	Phosichthyidae	Actinopteri	Chordata	2	0
Iciligorgia australis	Iciligorgia	Anthothelidae	Anthozoa	Cnidaria	1	0
Icilius	Icilius	Iciliidae	Malacostraca	Arthropoda	1	0
Icilius danae	Icilius	Iciliidae	Malacostraca	Arthropoda	2	0
Idas	Idas	Mytilidae	Bivalvia	Mollusca	1	0
Idiacanthus	Idiacanthus	Stomiidae	Actinopteri	Chordata	1	0
Idiacanthus atlanticus	Idiacanthus	Stomiidae	Actinopteri	Chordata	6	0
Idiacanthus fasciola	Idiacanthus	Stomiidae	Actinopteri	Chordata	1	0
Idiolophorhynchus andriashevi	Idiolophorhynchus	Macrouridae	Actinopteri	Chordata	0	1
Ilyarachna	Ilyarachna	Munnopsidae	Malacostraca	Arthropoda	8	0
Ilyophis	Ilyophis	Synaphobranchidae	Actinopteri	Chordata	0	1
Ilyophis brunneus	Ilyophis	Synaphobranchidae	Actinopteri	Chordata	0	1
Inella kimblae	Inella	Triphoridae	Gastropoda	Mollusca	1	0
Inella obliqua	Inella	Triphoridae	Gastropoda	Mollusca	1	0
Inella obtusa	Inella	Triphoridae	Gastropoda	Mollusca	1	0
Inella spina	Inella	Triphoridae	Gastropoda	Mollusca	1	0
Inflatella	Inflatella	Coelosphaeridae	Demospongiae	Porifera	1	0
Infraclass Opisthobranchia	Opisthobranchia	Opisthobranchia	Gastropoda	Mollusca	0	1
Infraorder Anomura	Decapoda	Decapoda	Malacostraca	Arthropoda	3	0
Infraorder Caridea	Decapoda	Decapoda	Malacostraca	Arthropoda	2	0
Infraorder Epicaridea	Epicaridea	Epicaridea	Malacostraca	Arthropoda	0	1
Inglisella etheridgei	Inglisella	Cancellariidae	Gastropoda	Mollusca	4	0
Inquisitor	Inquisitor	Pseudomelatomidae	Gastropoda	Mollusca	0	1
Iodictyum serratum	Iodictyum	Phidoloporidae	Gymnolaemata	Bryozoa	1	0
Iophon	Iophon	Acarnidae	Demospongiae	Porifera	1	0
Iphimediidae	Iphimediidae	Iphimediidae	Malacostraca	Arthropoda	4	0
Iphinopsis kulanda	Iphinopsis	Cancellariidae	Gastropoda	Mollusca	3	0
Ipnopidae	Ipnopidae	Ipnopidae	Actinopteri	Chordata	2	0
Ipnops murrayi	Ipnops	Ipnopidae	Actinopteri	Chordata	0	3
Ircinia	Ircinia	Irciniidae	Demospongiae	Porifera	1	0
Irciniidae	Irciniidae	Irciniidae	Demospongiae	Porifera	0	1
Iridoteuthis	Iridoteuthis	Sepiolidae	Cephalopoda	Mollusca	12	0
Iridoteuthis maoria	Iridoteuthis	Sepiolidae	Cephalopoda	Mollusca	1	0
Irolita waitii	Irolita	Arhynchobatidae	Elasmobranchii	Chordata	1	0
Isactinernus	Isactinernus	Actinernidae	Anthozoa	Cnidaria	0	1
Isaeidae	Isaeidae	Isaeidae	Malacostraca	Arthropoda	1	0
Ischnomesidae	Ischnomesidae	Ischnomesidae	Malacostraca	Arthropoda	1	0
Ischnomesus	Ischnomesus	Ischnomesidae	Malacostraca	Arthropoda	6	0
Ischnomesus justi	Ischnomesus	Ischnomesidae	Malacostraca	Arthropoda	2	0
Ischnomesus tasmanensis	Ischnomesus	Ischnomesidae	Malacostraca	Arthropoda	2	0
Isidella	Isidella	Isididae	Anthozoa	Cnidaria	5	0
Isididae	Isididae	Isididae	Anthozoa	Cnidaria	6	0
Isistius brasiliensis	Isistius	Dalatiidae	Elasmobranchii	Chordata	2	0
Isoconcha integra	Isoconcha	Basterotiidae	Bivalvia	Mollusca	1	0
Isodictya	Isodictya	Isodictyidae	Demospongiae	Porifera	1	0
Isotriphora tasmanica	Isotriphora	Triphoridae	Gastropoda	Mollusca	2	0
Ittibittium houbricki	Ittibittium	Cerithiidae	Gastropoda	Mollusca	2	0
Janiridae	Janiridae	Janiridae	Malacostraca	Arthropoda	1	0
Janthina	Janthina	Janthinidae	Gastropoda	Mollusca	1	0
Japetella	Japetella	Amphitretidae	Cephalopoda	Mollusca	2	0
Jasminisis zebra	Jasminisis	Isididae	Anthozoa	Cnidaria	1	0
Jaspis	Jaspis	Ancorinidae	Demospongiae	Porifera	1	0
Jasus edwardsii	Jasus	Palinuridae	Malacostraca	Arthropoda	1	0
Jeanjustia pedra	Jeanjustia	Amathillopsidae	Malacostraca	Arthropoda	1	0
Jennidayus pharocheradus	Jennidayus	Gynodiastylidae	Malacostraca	Arthropoda	1	0
Joeropsis	Joeropsis	Joeropsididae	Malacostraca	Arthropoda	1	0
Joeropsis bicarinata	Joeropsis	Joeropsididae	Malacostraca	Arthropoda	1	0
Jorunna	Jorunna	Discodorididae	Gastropoda	Mollusca	0	1
Joubinella	Joubinella	Phoxocephalidae	Malacostraca	Arthropoda	5	0
Joubiniteuthis portieri	Joubiniteuthis	Joubiniteuthidae	Cephalopoda	Mollusca	1	0
Jupiteria fortis	Jupiteria	Nuculanidae	Bivalvia	Mollusca	9	0
Kali kerberti	Kali	Chiasmodontidae	Actinopteri	Chordata	1	0
Katianiridae	Katianiridae	Katianiridae	Malacostraca	Arthropoda	1	0
Kerguelenia kanowna	Kerguelenia	Kergueleniidae	Malacostraca	Arthropoda	3	0
Kerguelenia leura	Kerguelenia	Kergueleniidae	Malacostraca	Arthropoda	2	0
Kerguelenica petrescui	Kerguelenica	Pseudocumatidae	Malacostraca	Arthropoda	3	0
Kophobelemnon	Kophobelemnon	Kophobelemnidae	Anthozoa	Cnidaria	1	0
Koroga megalops	Koroga	Uristidae	Malacostraca	Arthropoda	7	0
Kuiterichthys furcipilis	Kuiterichthys	Antennariidae	Actinopteri	Chordata	0	1
Kupellonura	Kupellonura	Hyssuridae	Malacostraca	Arthropoda	1	0
Kurilabyssia antipodensis	Kurilabyssia	Pseudococculinidae	Gastropoda	Mollusca	2	0
Kuronezumia bubonis	Kuronezumia	Macrouridae	Actinopteri	Chordata	6	0
Kuronezumia leonis	Kuronezumia	Macrouridae	Actinopteri	Chordata	10	2
Lacrimula affinis	Lacrimula	Batoporidae	Gymnolaemata	Bryozoa	1	0
Laetmogone	Laetmogone	Laetmogonidae	Holothuroidea	Echinodermata	3	0
Laetmogone fimbriata	Laetmogone	Laetmogonidae	Holothuroidea	Echinodermata	7	0
Laetmogone ijimai	Laetmogone	Laetmogonidae	Holothuroidea	Echinodermata	1	0
Laetmogone maculata	Laetmogone	Laetmogonidae	Holothuroidea	Echinodermata	7	2
Laetmogone violacea	Laetmogone	Laetmogonidae	Holothuroidea	Echinodermata	16	0
Laevidentalium	Laevidentalium	Laevidentaliidae	Scaphopoda	Mollusca	6	0
Laevidentalium erectum	Laevidentalium	Laevidentaliidae	Scaphopoda	Mollusca	10	0
Laevidentalium jaffaensis	Laevidentalium	Laevidentaliidae	Scaphopoda	Mollusca	2	0
Laevidentalium largicrescens	Laevidentalium	Laevidentaliidae	Scaphopoda	Mollusca	3	0
Laevidentalium lubricatum	Laevidentalium	Laevidentaliidae	Scaphopoda	Mollusca	6	0
Lagenipora	Lagenipora	Celleporidae	Gymnolaemata	Bryozoa	1	0
Lagocephalus	Lagocephalus	Tetraodontidae	Actinopteri	Chordata	4	0
Lamarckdromia globosa	Lamarckdromia	Dromiidae	Malacostraca	Arthropoda	1	0
Lamellaria	Lamellaria	Velutinidae	Gastropoda	Mollusca	7	0
Lamellileda typica	Lamellileda	Nuculanidae	Bivalvia	Mollusca	1	0
Lampadena	Lampadena	Myctophidae	Actinopteri	Chordata	1	0
Lampadena luminosa	Lampadena	Myctophidae	Actinopteri	Chordata	1	0
Lampadena notialis	Lampadena	Myctophidae	Actinopteri	Chordata	1	0
Lampadena speculigera	Lampadena	Myctophidae	Actinopteri	Chordata	3	0
Lampanyctodes hectoris	Lampanyctodes	Myctophidae	Actinopteri	Chordata	5	0
Lampanyctus	Lampanyctus	Myctophidae	Actinopteri	Chordata	4	0
Lampanyctus alatus	Lampanyctus	Myctophidae	Actinopteri	Chordata	5	0
Lampanyctus australis	Lampanyctus	Myctophidae	Actinopteri	Chordata	4	0
Lampanyctus festivus	Lampanyctus	Myctophidae	Actinopteri	Chordata	5	0
Lampanyctus intricarius	Lampanyctus	Myctophidae	Actinopteri	Chordata	3	0
Lampanyctus lepidolychnus	Lampanyctus	Myctophidae	Actinopteri	Chordata	9	0
Lampanyctus pusillus	Lampanyctus	Myctophidae	Actinopteri	Chordata	4	0
Lampichthys procerus	Lampichthys	Myctophidae	Actinopteri	Chordata	6	0
Lampropidae	Lampropidae	Lampropidae	Malacostraca	Arthropoda	14	0
Lanceola loveni	Lanceola	Lanceolidae	Malacostraca	Arthropoda	1	0
Lanceola pacifica	Lanceola	Lanceolidae	Malacostraca	Arthropoda	2	0
Laphystiopsis zomerysis	Laphystiopsis	Laphystiopsidae	Malacostraca	Arthropoda	1	0
Lasaeidae	Lasaeidae	Lasaeidae	Bivalvia	Mollusca	1	0
Latiaxis	Latiaxis	Muricidae	Gastropoda	Mollusca	1	0
Latreillia	Latreillia	Latreilliidae	Malacostraca	Arthropoda	1	0
Latreillopsis	Latreillopsis	Homolidae	Malacostraca	Arthropoda	7	0
Leachia	Leachia	Cranchiidae	Cephalopoda	Mollusca	5	0
Lebbeus	Lebbeus	Thoridae	Malacostraca	Arthropoda	2	0
Lebbeus clarehannah	Lebbeus	Thoridae	Malacostraca	Arthropoda	1	1
Lebbeus yaldwyni	Lebbeus	Thoridae	Malacostraca	Arthropoda	5	0
Ledella curtior	Ledella	Nuculanidae	Bivalvia	Mollusca	5	0
Ledella inopinata	Ledella	Nuculanidae	Bivalvia	Mollusca	13	0
Ledella miliacea	Ledella	Nuculanidae	Bivalvia	Mollusca	11	0
Ledella pala	Ledella	Nuculanidae	Bivalvia	Mollusca	12	0
Ledella remensa	Ledella	Nuculanidae	Bivalvia	Mollusca	1	0
Leiogalathea laevirostris	Leiogalathea	Munidopsidae	Malacostraca	Arthropoda	1	0
Leiopathes acanthophora	Leiopathes	Leiopathidae	Anthozoa	Cnidaria	1	0
Leiopathes bullosa	Leiopathes	Leiopathidae	Anthozoa	Cnidaria	1	0
Leiosella	Leiosella	Spongiidae	Demospongiae	Porifera	0	5
Lekythopora hystrix	Lekythopora	Lekythoporidae	Gymnolaemata	Bryozoa	1	0
Lelapia australis	Lelapia	Lelapiidae	Calcarea	Porifera	0	2
Lembos	Lembos	Aoridae	Malacostraca	Arthropoda	1	0
Leongathus nootoo	Leongathus	Phoxocephalidae	Malacostraca	Arthropoda	1	0
Leontocaris amplectipes	Leontocaris	Hippolytidae	Malacostraca	Arthropoda	2	0
Lepechinella	Lepechinella	Lepechinellidae	Malacostraca	Arthropoda	4	0
Lepidepecreella nellae	Lepidepecreella	Lepidepecreellidae	Malacostraca	Arthropoda	2	0
Lepidepecreoides bassi	Lepidepecreoides	Lysianassidae	Malacostraca	Arthropoda	1	0
Lepidepecreoides xenopus	Lepidepecreoides	Lysianassidae	Malacostraca	Arthropoda	1	0
Lepidepecreum baudini	Lepidepecreum	Lysianassidae	Malacostraca	Arthropoda	2	0
Lepidepecreum flindersi	Lepidepecreum	Lysianassidae	Malacostraca	Arthropoda	1	0
Lepidepecreum freycineti	Lepidepecreum	Lysianassidae	Malacostraca	Arthropoda	3	0
Lepidepecreum tourville	Lepidepecreum	Lysianassidae	Malacostraca	Arthropoda	3	0
Lepidion	Lepidion	Moridae	Actinopteri	Chordata	2	0
Lepidion inosimae	Lepidion	Moridae	Actinopteri	Chordata	5	0
Lepidion microcephalus	Lepidion	Moridae	Actinopteri	Chordata	11	1
Lepidion schmidti	Lepidion	Moridae	Actinopteri	Chordata	2	0
Lepidisis	Lepidisis	Isididae	Anthozoa	Cnidaria	3	1
Lepidoperca brochata	Lepidoperca	Serranidae	Actinopteri	Chordata	2	0
Lepidoperca filamenta	Lepidoperca	Serranidae	Actinopteri	Chordata	0	1
Lepidoperca magna	Lepidoperca	Serranidae	Actinopteri	Chordata	1	0
Lepidoperca occidentalis	Lepidoperca	Serranidae	Actinopteri	Chordata	0	1
Lepidopus caudatus	Lepidopus	Trichiuridae	Actinopteri	Chordata	4	0
Lepidorhynchus denticulatus	Lepidorhynchus	Macrouridae	Actinopteri	Chordata	6	2
Lepidoteuthis grimaldii	Lepidoteuthis	Lepidoteuthidae	Cephalopoda	Mollusca	1	0
Lepidotrigia	Lepidotrigia	Triglidae	Actinopteri	Chordata	0	4
Lepidotrigla	Lepidotrigla	Triglidae	Actinopteri	Chordata	1	0
Lepidotrigla mulhalli	Lepidotrigla	Triglidae	Actinopteri	Chordata	1	0
Lepraliellidae	Lepraliellidae	Lepraliellidae	Gymnolaemata	Bryozoa	2	1
Leptanthura	Leptanthura	Leptanthuridae	Malacostraca	Arthropoda	6	0
Leptanthura boweni	Leptanthura	Leptanthuridae	Malacostraca	Arthropoda	1	0
Leptanthura kapala	Leptanthura	Leptanthuridae	Malacostraca	Arthropoda	7	0
Leptanthura murrayi	Leptanthura	Leptanthuridae	Malacostraca	Arthropoda	1	0
Leptochela sydniensis	Leptochela	Pasiphaeidae	Malacostraca	Arthropoda	4	0
Leptochiton	Leptochiton	Leptochitonidae	Polyplacophora	Mollusca	1	0
Leptochiton alveolus	Leptochiton	Leptochitonidae	Polyplacophora	Mollusca	1	0
Leptoderma	Leptoderma	Alepocephalidae	Actinopteri	Chordata	1	1
Leptognathia	Leptognathia	Leptognathiidae	Malacostraca	Arthropoda	3	0
Leptomithrax	Leptomithrax	Majidae	Malacostraca	Arthropoda	1	0
Leptomithrax globifer	Leptomithrax	Majidae	Malacostraca	Arthropoda	0	3
Leptomithrax waitei	Leptomithrax	Majidae	Malacostraca	Arthropoda	1	0
Leptomya trigonalis	Leptomya	Semelidae	Bivalvia	Mollusca	1	0
Leptostomias	Leptostomias	Stomiidae	Actinopteri	Chordata	3	0
Leptostylis	Leptostylis	Diastylidae	Malacostraca	Arthropoda	8	0
Leptosynapta	Leptosynapta	Synaptidae	Holothuroidea	Echinodermata	2	0
Leptychaster	Leptychaster	Astropectinidae	Asteroidea	Echinodermata	1	0
Lestidiops	Lestidiops	Paralepididae	Actinopteri	Chordata	2	0
Lestidiops jayakari	Lestidiops	Paralepididae	Actinopteri	Chordata	1	0
Lestidium	Lestidium	Paralepididae	Actinopteri	Chordata	1	0
Lestidium nudum	Lestidium	Paralepididae	Actinopteri	Chordata	6	0
Lestrolepis	Lestrolepis	Paralepididae	Actinopteri	Chordata	2	0
Letepsammia formosissima	Letepsammia	Micrabaciidae	Anthozoa	Cnidaria	3	1
Leucandra	Leucandra	Grantiidae	Calcarea	Porifera	0	1
Leucetta	Leucetta	Leucettidae	Calcarea	Porifera	0	5
Leucettusa	Leucettusa	Leucaltidae	Calcarea	Porifera	2	5
Leucettusa lancifera	Leucettusa	Leucaltidae	Calcarea	Porifera	0	5
Leucilla	Leucilla	Amphoriscidae	Calcarea	Porifera	0	1
Leucon	Leucon	Leuconidae	Malacostraca	Arthropoda	2	0
Leuconidae	Leuconidae	Leuconidae	Malacostraca	Arthropoda	3	0
Leucopsacidae	Leucopsacidae	Leucopsacidae	Hexactinellida	Porifera	0	1
Leucorhynchia	Leucorhynchia	Skeneidae	Gastropoda	Mollusca	1	0
Leucosolenia	Leucosolenia	Leucosoleniidae	Calcarea	Porifera	1	0
Leucosoleniidae	Leucosoleniidae	Leucosoleniidae	Calcarea	Porifera	1	3
Leucosyrinx	Leucosyrinx	Pseudomelatomidae	Gastropoda	Mollusca	2	0
Leucosyrinx pikei	Leucosyrinx	Pseudomelatomidae	Gastropoda	Mollusca	1	0
Leucothoe boolpooli	Leucothoe	Leucothoidae	Malacostraca	Arthropoda	1	0
Leucothoe commensalis	Leucothoe	Leucothoidae	Malacostraca	Arthropoda	1	0
Leucothoidae	Leucothoidae	Leucothoidae	Malacostraca	Arthropoda	6	0
Levinebalia maria	Levinebalia	Paranebaliidae	Malacostraca	Arthropoda	2	0
Liljeborgiidae	Liljeborgiidae	Liljeborgiidae	Malacostraca	Arthropoda	8	0
Liloa	Liloa	Haminoeidae	Gastropoda	Mollusca	1	0
Lima	Lima	Limidae	Bivalvia	Mollusca	1	2
Lima nimbifer	Lima	Limidae	Bivalvia	Mollusca	1	0
Limacina bulimoides	Limacina	Limacinidae	Gastropoda	Mollusca	3	0
Limacina helicoides	Limacina	Limacinidae	Gastropoda	Mollusca	1	0
Limacina inflata	Limacina	Limacinidae	Gastropoda	Mollusca	20	0
Limacina lesueurii	Limacina	Limacinidae	Gastropoda	Mollusca	8	0
Limaria orientalis	Limaria	Limidae	Bivalvia	Mollusca	2	0
Limatula	Limatula	Limidae	Bivalvia	Mollusca	3	0
Limatula powelli	Limatula	Limidae	Bivalvia	Mollusca	1	0
Limatula strangei	Limatula	Limidae	Bivalvia	Mollusca	4	0
Limea australis	Limea	Limidae	Bivalvia	Mollusca	14	0
Limea austrina	Limea	Limidae	Bivalvia	Mollusca	1	0
Limea parvula	Limea	Limidae	Bivalvia	Mollusca	2	0
Limnoporeia	Limnoporeia	Phoxocephalidae	Malacostraca	Arthropoda	1	0
Limopsis	Limopsis	Limopsidae	Bivalvia	Mollusca	0	5
Limopsis erecta	Limopsis	Limopsidae	Bivalvia	Mollusca	1	0
Limopsis penelevis	Limopsis	Limopsidae	Bivalvia	Mollusca	3	0
Limopsis soboles	Limopsis	Limopsidae	Bivalvia	Mollusca	20	0
Limopsis tenisoni	Limopsis	Limopsidae	Bivalvia	Mollusca	1	0
Linophrynidae	Linophrynidae	Linophrynidae	Actinopteri	Chordata	1	0
Linopneustes brachypetalus	Linopneustes	Eurypatagidae	Echinoidea	Echinodermata	9	0
Linopyrga nugatoria	Linopyrga	Pyramidellidae	Gastropoda	Mollusca	1	0
Liocarinia disjuncta	Liocarinia	Skeneidae	Gastropoda	Mollusca	2	0
Liocranchia reinhardti	Liocranchia	Cranchiidae	Cephalopoda	Mollusca	1	0
Lionectes	Lionectes	Munnopsidae	Malacostraca	Arthropoda	1	0
Liotella	Liotella	Skeneidae	Gastropoda	Mollusca	1	0
Liotella annulata	Liotella	Skeneidae	Gastropoda	Mollusca	4	0
Liotella capitata	Liotella	Skeneidae	Gastropoda	Mollusca	1	0
Liotella compacta	Liotella	Skeneidae	Gastropoda	Mollusca	3	0
Liotella petalifera	Liotella	Skeneidae	Gastropoda	Mollusca	2	0
Liotiidae	Liotiidae	Liotiidae	Gastropoda	Mollusca	1	0
Lipkius holthuisi	Lipkius	Nematocarcinidae	Malacostraca	Arthropoda	9	0
Lipogenys gillii	Lipogenys	Notacanthidae	Actinopteri	Chordata	3	0
Lipolagus ochotensis	Lipolagus	Bathylagidae	Actinopteri	Chordata	3	0
Lissarca	Lissarca	Philobryidae	Bivalvia	Mollusca	1	0
Lissodendoryx	Lissodendoryx	Coelosphaeridae	Demospongiae	Porifera	3	4
Lissosabinea arthuri	Lissosabinea	Crangonidae	Malacostraca	Arthropoda	1	0
Lissosabinea beresfordi	Lissosabinea	Crangonidae	Malacostraca	Arthropoda	1	0
Lissosabinea lynseyae	Lissosabinea	Crangonidae	Malacostraca	Arthropoda	1	2
Lissotesta	Lissotesta	Seguenzioidea	Gastropoda	Mollusca	9	0
Lithodes	Lithodes	Lithodidae	Malacostraca	Arthropoda	5	0
Lithodes australiensis	Lithodes	Lithodidae	Malacostraca	Arthropoda	4	0
[truncated: 1,754 more rows]
